# Supplementary material for: Individual differences in compliance and agreement for sleep logs and wrist actigraphy: A longitudinal study of naturalistic sleep in healthy adults
Source: PLoS One. 2018 Jan 29;13(1):e0191883. doi: 10.1371/journal.pone.0191883 (PMC5788380; doi:10.1371/journal.pone.0191883)
Supplement: S1 File — The spreadsheet includes for each day and for each subject the sleep-related variables measured by sleep logs and wrist actigraphy, as well as compliance data. Sheet 1 has definitions for variable headings in the table and relevant descriptions. For reference, between-subjects variables are reported in Table 2. (XLSX) [file pone.0191883.s001.xlsx]

## Sheet: Thurman et al 2017 PLOSone Data
SubID	Day	ActSON (h)	ActSOFF (h)	ActTST (h)	ActSOL (min)	ActWASO (min)	ActNNA (#)	LogSON (h)	LogSOFF (h)	LogTST (h)	LogSOL (min)	LogWASO (min)	LogNNA (#)	isActValid (bool)	isLogValid (bool)	TimeDelay (h)
1	1	NaN	NaN	NaN	NaN	NaN	NaN	26	31.5	5.5	15	0	0	0	1	7.47778
1	2	NaN	NaN	NaN	NaN	NaN	NaN	25.3333	34.75	9.33333	5	5	2	0	1	0.123611
1	3	26.5667	30.8333	4.1	23	10	2	26.0833	30.5	4.25	50	10	1	1	1	0.502778
1	4	24.2333	33.3333	8.76667	11	20	2	23.75	33	8.91667	30	20	3	1	1	0.173889
1	5	27.0667	34.6667	7.26667	37	20	2	27	34.25	7.16667	30	5	1	1	1	0.111667
1	6	25.2333	33.0833	6.76667	58	65	3	24.9167	32.75	6.66667	55	70	2	1	1	0.126389
1	7	26.65	34.4167	7.68333	11	5	1	26.0833	34	7.91667	5	0	0	1	1	0.200833
1	8	26.0667	32.3333	6.01667	16	15	3	25.5833	32	6.41667	5	0	0	1	1	0.0208333
1	9	25.0667	32.75	7.26667	13	25	2	24.5833	32.5	7.91667	5	0	0	1	1	1.1475
1	10	27.4	35.25	7.85	52	0	0	26.8333	35.25	8.41667	5	0	0	1	1	0.510278
1	11	25.8167	31.75	5.68333	9	15	2	25.5833	31.5	5.91667	5	0	0	1	1	0.3125
1	12	26.65	33.75	7.01667	38	5	1	26.0833	33.5	7.41667	5	0	0	1	1	0.0211111
1	13	26.2333	34.1667	7.35	18	35	3	26	33.5	7.33333	15	10	1	1	1	0.56
1	14	22.65	34.1667	10.7667	97	45	5	22.0833	33.75	11.5	5	10	2	1	1	0.188889
1	15	25.65	33.5833	7.68333	11	15	2	25.0833	33	7.91667	5	0	0	1	1	0.239722
1	16	25.4	32.1667	6.6	42	10	2	25.5	32.25	6.75	15	0	0	1	1	0.186944
1	17	25.0667	31.3333	5.93333	14	20	1	25.0833	31.25	6.16667	5	0	0	1	1	0.261389
1	18	25.4833	31.25	5.76667	54	0	0	25.1667	31.25	6.08333	25	0	0	1	1	0.865556
1	19	26.9	34.3333	7.1	4	20	1	26.8333	34.5	7.58333	5	5	2	1	1	0.0963889
1	20	27.7333	33.0833	4.85	11	30	4	28.1667	33.25	5	10	5	1	1	1	2.17361
1	21	23.9833	34.25	9.51667	11	45	5	24.1667	34.25	9.96667	10	7	2	1	1	0.230555
1	22	28.9	34.5833	5.6	19	5	1	28.9167	34.75	5.75	10	5	1	1	1	0.0166667
1	23	29.3167	35.6667	6.35	18	0	0	29.0833	36	6.91667	5	0	0	1	1	1.74028
1	24	24.9833	34.0833	7.76667	48	80	5	25.0833	34	8.75	5	10	2	1	1	0.296389
1	25	25.65	31.0833	4.68333	25	45	4	25.5	31.25	5.71667	15	2	1	1	1	0.4425
1	26	26.5667	31.3333	4.51667	18	15	1	26.5833	31.75	5.16667	20	0	0	1	1	0.123611
1	27	23.2333	34.0833	10.5167	21	20	4	23.25	34.25	10.8333	15	10	2	1	1	0.106944
1	28	23.4833	31.3333	7.35	101	30	4	23.1667	31.25	8.08333	10	0	0	1	1	0.303611
1	29	24.3167	31.4167	6.76667	13	20	2	24.1667	31.5	7.33333	10	0	0	1	1	0.00972222
1	30	24.9	31.25	6.26667	25	5	1	24.4167	31.25	6.66667	10	10	1	1	1	7.89611
1	31	25.0667	32.6667	6.76667	12	50	4	24.75	32.75	7.91667	15	5	1	1	1	2.33778
1	32	24.3167	31.4167	7.01667	28	5	1	24.5	31.5	6.83333	45	10	2	1	1	0.0222222
1	33	26.9	31.25	4.35	12	0	0	27.1667	31.5	4.33333	10	0	0	1	1	0.335278
1	34	27.8167	34	5.85	46	20	3	27.8333	34.5	6.58333	20	5	1	1	1	0.395556
1	35	23.5667	31.25	7.35	16	20	4	23.5	31.5	7.83333	15	10	1	1	1	1.03917
1	36	24.9833	31.25	6.1	63	10	2	24.3333	31.5	7.16667	5	0	0	1	1	0.804167
1	37	23.3167	33.9167	9.6	19	60	5	23.5833	34	10	20	25	3	1	1	1.48028
1	38	24.8167	32.8333	7.18333	16	50	7	24.5833	33	8.33333	20	5	1	1	1	0.511389
1	39	24.2333	31.4167	6.43333	25	45	3	24.5	31.5	6.83333	30	10	1	1	1	1.10722
1	40	27.9	31.5833	3.18333	46	30	2	28.5	31.5	2.25	30	45	5	1	1	2.63778
1	41	27.0667	35.9167	8.01667	31	50	3	28	36	7.83333	30	10	2	1	1	0.978889
1	42	24.0667	31.4167	6.93333	28	25	2	24.25	31.5	7.16667	45	5	1	1	1	0.844445
1	43	23.65	31.0833	6.76667	7	40	1	23.6667	31.5	7.8	10	2	1	1	1	0.476389
1	44	23.65	31.0833	7.18333	26	15	3	23.5833	31.25	7.5	35	10	2	1	1	3.60889
1	45	23.8167	33.75	8.93333	3	60	8	24.0833	34	9.88333	20	2	1	1	1	1.48167
1	46	24.4833	31.25	6.51667	12	15	3	24.8333	31.5	6.5	35	10	3	1	1	0.599444
1	47	28.8167	33.8333	4.68333	10	20	2	28.9167	33.75	4.83333	10	0	0	1	1	0.905555
1	48	26.65	34.75	8.01667	8	5	1	26.75	34.75	8	30	0	0	1	1	0.336667
1	49	24.65	31.0833	5.93333	16	30	4	24.6667	31.25	6.58333	25	0	0	1	1	0.212222
1	50	24.7333	32.75	7.76667	7	15	3	24.25	33	8.71667	15	2	1	1	1	0.829445
1	51	25.0667	33.75	7.76667	13	55	7	25.5	34	8.41667	45	5	1	1	1	1.41139
1	52	24.2333	33.5	8.85	20	25	2	24.5	33.75	9.16667	15	5	1	1	1	0.119722
1	53	24.15	31.3333	6.51667	20	40	4	24.5	31.5	6.75	45	15	1	1	1	0.575
1	54	25.3167	32.6333	7	28	19	2	24.75	32.75	8	0	0	0	1	1	2.47667
1	55	28.0667	33.4167	5.1	15	15	1	28.3333	34	5.08333	20	35	3	1	1	0.438611
1	56	21.9	31.4167	6.68333	9	170	2	25	31.5	6.41667	30	5	1	1	1	0.512222
1	57	24.9	31.3333	6.35	33	5	1	24.9167	31.5	6.41667	10	10	1	1	1	0.516389
1	58	24.5667	33.25	7.85	11	50	7	24.6667	33	8.08333	10	15	2	1	1	1.28556
1	59	24.5667	31.25	6.43333	10	15	2	24.8333	31.25	6.41667	35	0	0	1	1	0.728333
1	60	25.4833	31.3333	5.85	12	0	0	26.25	31.5	5.16667	15	5	1	1	1	0.685833
1	61	26.9	33.75	6.76667	4	5	1	27.1667	34	6.83333	10	0	0	1	1	0.224722
1	62	27.9833	34.3333	6.35	10	0	0	28	34.5	6.5	15	0	0	1	1	3.88639
1	63	25.3167	33.6667	7.85	10	30	2	25.4167	34	8.5	10	5	2	1	1	0.0427778
1	64	24.65	34	8.85	19	30	2	24.4167	34.25	9.66667	10	10	2	1	1	0.0166667
1	65	24.4	31.1667	6.43333	22	20	2	24.6667	31.5	6.83333	10	0	0	1	1	0.870556
1	66	25.2333	31.1667	5.68333	12	15	3	25.4167	31.25	5.8	25	2	1	1	1	0.430833
1	67	24.4833	31.3333	6.6	6	15	2	24.75	31.5	6.66667	15	5	1	1	1	0.711111
1	68	26.4	32.75	5.76667	24	35	3	26.5	33	6.16667	30	20	3	1	1	1.32278
1	69	26.0667	34.8333	8.43333	13	20	4	25.4167	34	8.55	10	2	1	1	1	0.223611
1	70	25.2333	32.6667	6.85	8	35	4	25.4167	32.75	7	10	20	4	1	1	0.1275
1	71	25.5667	31.0833	5.43333	13	5	1	25.9167	31.25	5.33333	25	0	0	1	1	0.145556
1	72	24.5667	34.5833	9.35	99	40	4	24.5	34.75	10.0833	15	10	2	1	1	0.103889
1	73	25.2333	31.0833	5.43333	26	25	2	25.1667	31.25	6.08333	10	0	0	1	1	0.176111
1	74	22.7333	34.1667	9.51667	18	115	2	24.9167	34.25	9.25	10	5	2	1	1	3.2975
1	75	27.3167	35.6667	7.93333	20	25	2	27.1667	35.75	8.41667	10	10	1	1	1	1.12528
1	76	25.9	33.1667	7.1	13	10	2	26.1667	32.75	6.5	10	5	2	1	1	0.534444
1	77	26.2333	31.5	5.18333	7	5	1	26.75	31.5	4.71667	30	2	1	1	1	0.666389
1	78	25.5667	35.25	8.85	12	50	3	25.75	35.5	9.58333	30	10	2	1	1	0.923889
1	79	24.7333	31.5	6.51667	20	15	2	24.5	31.75	7.25	15	0	0	1	1	0.286111
1	80	24.4833	31.1667	6.43333	10	15	3	24.8333	31.25	6.41667	20	0	0	1	1	0.252778
1	81	25.4333	32.25	6.78333	0	2	1	25.6667	32.5	6.75	10	5	1	1	1	0.0611111
1	82	24.3167	34.6667	5.35	20	300	4	28	35	5.33333	30	100	5	1	1	6.15778
1	83	27.3167	34.25	6.76667	10	10	2	27.6667	34.5	6.83333	10	0	0	1	1	0.848889
1	84	22.6333	31.1667	8.5	0	2	1	23.5	31.25	7.75	15	0	0	1	1	0.187222
1	85	25.15	31.4167	6.1	6	10	2	26	31.5	5.41667	45	5	1	1	1	0.101667
1	86	25.7333	32.5	6.76667	17	0	0	24.8333	31.5	6.66667	5	0	0	1	1	0.431389
1	87	20.65	34.0833	12.6833	34	45	7	20.75	33.75	12.75	15	15	2	1	1	0.445833
1	88	28.7333	36.25	6.43333	20	65	3	29	36.5	6.91667	15	35	4	1	1	0.751944
1	89	29.7333	34.9167	5.1	62	5	1	29.0833	35	5.83333	35	5	1	1	1	0.476111
1	90	25.4	34.0833	7.76667	20	55	4	25.3333	34	8.63333	20	2	1	1	1	0.185556
1	91	25.15	31.5	6.01667	35	20	3	25	31.5	6.33333	30	10	2	1	1	0.09
1	92	25.4833	33.8333	8.1	32	15	2	25.5	34.5	8.75	30	15	3	1	1	5.09694
1	93	24.4833	31.4167	6.51667	7	25	3	24.9167	31.5	6.5	25	5	2	1	1	0.39
1	94	24.8167	34.25	8.85	13	35	4	25.1667	34.25	8.91667	25	10	3	1	1	0.224722
1	95	24.9	31.5833	6.26667	10	25	3	24.75	31.75	6.91667	15	5	1	1	1	0.178056
1	96	27.7333	34.75	7.01667	30	0	0	27.5	34.5	6.5	60	30	3	1	1	1.70778
1	97	26.65	33.9167	6.85	16	25	5	26.5	34.5	7.91667	30	5	1	1	1	1.33083
1	98	25.8167	34.0833	7.85	30	25	3	26.25	34.5	8.21667	45	2	1	1	1	0.382222
1	99	26.5667	34.4167	7.35	14	30	2	27	34.5	7.33333	90	10	2	1	1	0.0666667
1	100	24.0667	31.4167	6.35	39	60	7	25	31.5	6.16667	105	20	4	1	1	0.169167
1	101	24.7333	32.9167	7.6	8	35	5	25	33.5	8.33333	30	10	3	1	1	0.505
1	102	25.4	30.5	5.1	17	0	0	25.3333	30.5	4.41667	20	45	3	1	1	1.19306
1	103	19.4167	34.75	14.0833	14	75	5	19.75	35.25	14.75	15	45	5	1	1	5.34111
1	104	25.15	33.75	7.85	27	45	3	26	34	7.83333	60	10	2	1	1	1.55361
1	105	20	32.8333	10.25	32	155	6	24.25	32.75	8.33333	45	10	2	1	1	0.748333
1	106	24.8167	35.1667	9.93333	11	25	4	24.75	35.25	10.5	15	0	0	1	1	0.434445
1	107	24.4833	32	7.18333	10	20	4	24.25	32	7.7	15	3	1	1	1	0.358611
2	1	22.2333	30.6667	7.68333	30	45	5	22.4167	30.75	8.25	10	5	2	1	1	0.0166667
2	2	22.4	30.5833	7.68333	20	30	5	NaN	NaN	NaN	NaN	NaN	NaN	1	0	NaN
2	3	21.9833	30.5833	7.85	52	45	7	NaN	NaN	NaN	NaN	NaN	NaN	1	0	NaN
2	4	22.3167	31.5	7.1	10	125	5	NaN	NaN	NaN	NaN	NaN	NaN	1	0	NaN
2	5	27.7333	33.6667	5.35	6	35	5	NaN	NaN	NaN	NaN	NaN	NaN	1	0	NaN
2	6	28.3167	32.5833	4.1	12	10	1	NaN	NaN	NaN	NaN	NaN	NaN	1	0	NaN
2	7	21.5667	30.5	8.26667	18	40	2	NaN	NaN	NaN	NaN	NaN	NaN	1	0	NaN
2	8	22.4833	30.1667	6.93333	192	45	5	22.5833	30.25	7.63333	5	2	2	1	1	4.64833
2	9	22.3167	30.1667	7.1	53	45	3	NaN	NaN	NaN	NaN	NaN	NaN	1	0	NaN
2	10	21.9833	30.1667	7.43333	18	45	5	21.5333	30.25	8.7	2	1	5	1	1	2.66583
2	11	22.8167	30.0833	6.85	23	25	1	NaN	30.25	NaN	NaN	3	1	1	1	5.36889
2	12	22.8167	32.9167	9.01667	65	65	9	22.25	33	10.7	15	3	2	1	1	0.0694445
2	13	22.9	31.8333	8.01667	13	55	10	22.6667	32	9.26667	10	4	3	1	1	0.994722
2	14	22.5667	30.25	6.6	34	65	3	22.25	30.25	7.83333	15	10	2	1	1	5.08667
2	15	22.5667	30.1667	7.18333	18	25	3	NaN	NaN	NaN	NaN	NaN	NaN	1	0	NaN
2	16	21.15	30.0833	8.01667	42	55	3	21.0333	30.25	9.21667	2	0	0	1	1	1.41972
2	17	22.15	29.75	6.68333	60	55	6	22.0833	29.75	7.66667	5	0	0	1	1	1.57306
2	18	22.3167	30.0833	6.93333	20	50	6	NaN	NaN	NaN	NaN	NaN	NaN	1	0	NaN
2	19	21.8167	32.1667	8.76667	30	95	6	NaN	NaN	NaN	NaN	NaN	NaN	1	0	NaN
2	20	23.2333	34.5	9.43333	12	110	6	23.25	33	9.6	15	9	1	1	1	0.518611
2	21	21.9833	30	7.1	13	55	3	22.8333	30	6.5	20	40	1	1	1	0.208611
2	22	22.65	30	6.43333	14	55	8	23.0833	30.25	7.03333	20	8	2	1	1	10.7544
2	23	21.5667	30.1667	7.68333	12	55	6	21.5	30.25	8.5	15	15	1	1	1	0.353611
2	24	22.4833	29.8333	7.1	30	15	3	22.25	30.25	7.85	15	9	1	1	1	0.532222
2	25	22.15	30.3333	7.68333	8	30	2	22.0333	30.5	8.38333	2	5	1	1	1	0.0166667
2	26	22.15	31.3333	7.68333	13	90	6	22.0333	30.5	8.4	2	4	2	1	1	1.60917
2	27	25.4833	34	7.51667	16	60	7	25.2833	34	8.63333	17	5	1	1	1	0.143889
2	28	23.15	32.6667	8.93333	19	35	3	22.1667	32	9.66667	10	10	1	1	1	0.818056
2	29	21.3167	30.1667	7.68333	10	70	7	21.5833	30.5	8.83333	5	5	1	1	1	2.91333
2	30	21.5667	30	7.6	16	50	3	NaN	NaN	NaN	NaN	NaN	NaN	1	0	NaN
2	31	21.9	30.25	8.1	35	15	2	22.0833	30.5	8.41667	5	0	0	1	1	0.0166667
2	32	22.15	29.8333	7.43333	7	15	3	22.4167	30.25	7.83333	10	0	0	1	1	7.2
2	33	24.65	33.3333	7.35	29	80	7	25	33	7.91667	15	5	2	1	1	1.58694
2	34	23.9833	34.0833	8.68333	19	85	6	24.0833	32.25	8.08333	5	5	1	1	1	0.793333
2	35	22.0667	30.1667	7.01667	42	65	5	21.9167	30.5	8.58333	10	0	0	1	1	1.65778
2	36	22.4833	29.0833	5.6	19	60	3	22.3333	29.25	6.91667	5	0	0	1	1	2.18167
2	37	21.0667	29.75	8.51667	13	10	2	21.0833	30	8.91667	5	0	0	1	1	0.0166667
2	38	22.2333	30.0833	7.43333	21	25	3	22.0833	30.25	7.91667	5	15	1	1	1	1.67889
2	39	22.5667	30.25	7.1	12	35	3	NaN	NaN	NaN	NaN	NaN	NaN	1	0	NaN
2	40	22.15	32.3333	9.6	43	35	5	22.1667	32	9.75	10	5	1	1	1	2.79722
2	41	24.2333	31.9167	7.35	14	20	2	24.4167	31.25	6.75	10	5	1	1	1	8.16389
2	42	21.8167	29.3333	6.51667	10	60	4	NaN	NaN	NaN	NaN	NaN	NaN	1	0	NaN
2	43	22.4	33.75	8.43333	56	175	9	22.0833	30.5	8.36667	5	3	2	1	1	6.57944
2	44	21.8167	30.1667	7.43333	41	55	7	21.5833	30.75	9.16667	5	0	0	1	1	2.76917
2	45	21.7333	29.9167	7.35	23	50	6	21.6667	30.25	8.53333	10	3	1	1	1	8.25222
2	46	21.5667	30.3333	5.85	17	175	11	NaN	NaN	NaN	NaN	NaN	NaN	1	0	NaN
2	47	24.0667	32.9167	6.6	15	135	5	24.05	32	7.86667	3	5	2	1	1	2.92444
2	48	21.9833	32.4167	8.43333	31	120	10	21.5833	32.5	10.6167	5	18	1	1	1	0.243333
2	49	22.8167	29.6667	5.76667	41	65	3	22.5	29.75	7.16667	15	5	1	1	1	4.12639
2	50	23.2333	29.75	5.6	12	55	6	NaN	NaN	NaN	NaN	NaN	NaN	1	0	NaN
2	51	22.15	29.5833	7.1	8	20	2	22.25	30	7.66667	15	5	1	1	1	0.0530555
2	52	22.9	29.3333	5.6	3	50	3	NaN	NaN	NaN	NaN	NaN	NaN	1	0	NaN
2	53	22.0667	30	7.1	35	50	5	22.25	30.25	7.75	15	15	2	1	1	5.23806
2	54	22.2333	32.5833	8.1	19	135	7	22.4167	31.5	8.91667	10	10	1	1	1	6.51222
2	55	22.15	33.5	9.01667	11	140	7	NaN	NaN	NaN	NaN	NaN	NaN	1	0	NaN
2	56	21.8167	28.5833	5.1	22	100	6	NaN	NaN	NaN	NaN	NaN	NaN	1	0	NaN
2	57	22.9833	29.8333	5.85	18	60	3	23.25	30.25	6.91667	15	5	1	1	1	1.79889
2	58	22.9	30	5.6	17	90	4	NaN	NaN	NaN	NaN	NaN	NaN	1	0	NaN
2	59	21.65	30	7.43333	12	55	8	21.6667	30.25	8.58333	10	0	0	1	1	0.183333
2	60	22.7333	31	6.43333	43	110	9	22.1667	31.25	9	10	5	1	1	1	10.0594
2	61	24.8167	32.5833	7.43333	33	20	1	NaN	NaN	NaN	NaN	NaN	NaN	1	0	NaN
2	62	24.2333	34	8.6	14	70	6	NaN	NaN	NaN	NaN	NaN	NaN	1	0	NaN
2	63	22.3167	29.9167	6.18333	36	85	6	23	30.25	7.16667	45	5	1	1	1	5.005
2	64	21.65	29.9167	6.35	88	115	6	23.5	30.25	6.75	30	0	0	1	1	9.14611
2	65	22.7333	29.6667	6.43333	16	30	4	22.75	29.75	7	15	0	0	1	1	5.87444
2	66	22.4833	30.0833	6.76667	31	50	5	22.1667	30.25	8.08333	10	0	0	1	1	3.50083
2	67	22.2333	31	8.51667	17	15	3	22.5	31.25	8.75	15	0	0	1	1	4.48722
2	68	22.4	34.3333	10.0167	13	115	7	23.0833	34.5	11.4167	5	0	0	1	1	11.5267
2	69	23	32.3333	7.66667	0	100	8	22.6667	33	10.3333	10	0	0	1	1	0.980556
2	70	23.4833	30.0833	6.01667	58	35	2	23.6667	30.5	6.83333	10	0	0	1	1	1.49861
2	71	22.3167	30.1667	7.18333	14	40	5	22.2333	30.25	7.85	14	10	1	1	1	2.18889
2	72	22.15	30	7.35	28	30	3	22.4167	30.25	7.8	55	2	1	1	1	0.8275
2	73	21.8167	29.75	7.1	9	50	7	NaN	NaN	NaN	NaN	NaN	NaN	1	0	NaN
2	74	22.2333	29.1667	6.6	17	20	2	22.25	30.25	7.83333	15	10	1	1	1	0.778611
2	75	21.5667	35.75	12.4333	9	105	7	22	36	13.5	30	30	2	1	1	0.116111
2	76	22.7333	32.4167	7.93333	37	105	7	22.25	33	10.5833	15	10	2	1	1	7.1175
2	77	21.65	29.75	7.76667	0	20	4	NaN	NaN	NaN	NaN	NaN	NaN	1	0	NaN
2	78	22.9833	30.25	7.01667	28	15	2	22.5	30.25	7.75	15	0	0	1	1	3.2275
2	79	21.9	29.6667	7.01667	30	45	5	21.6667	30	8.25	10	5	1	1	1	6.10139
2	80	21.8167	30	7.1	14	65	5	22.1667	30.25	8.08333	10	0	0	1	1	2.77778
2	81	22.8167	30.1667	6.85	47	30	3	NaN	NaN	NaN	NaN	NaN	NaN	1	0	NaN
2	82	21.9	30	7.18333	7	55	5	22.5	30.25	7.7	30	3	1	1	1	5.58861
2	83	21.5667	33.8333	10.85	69	85	4	22.3	30.5	8.11667	18	5	2	1	1	2.96278
2	84	23.0667	29.9167	6.6	62	15	2	22	30.25	8.2	15	3	2	1	1	3.14944
2	85	22.65	30.0833	6.26667	13	70	6	NaN	NaN	NaN	NaN	NaN	NaN	1	0	NaN
2	86	22.0667	30.3333	7.93333	44	20	1	NaN	NaN	NaN	NaN	NaN	NaN	1	0	NaN
2	87	21.3167	29.5833	7.43333	26	50	6	22.25	30.5	8.16667	15	5	2	1	1	1.97333
2	88	21.3167	30.0833	7.6	9	70	5	21.5	30.75	9.16667	15	5	1	1	1	9.02083
2	89	23.4833	32.4167	7.43333	7	90	8	23.9167	32	7.91667	10	10	1	1	1	1.44889
2	90	21.5667	31	8.76667	14	40	8	NaN	NaN	NaN	NaN	NaN	NaN	1	0	NaN
2	91	22.65	31.5833	8.18333	27	45	5	22.5	31.25	8.66667	15	5	2	1	1	1.70472
2	92	23.4	29.9167	6.01667	30	30	3	23.2167	30.25	6.93333	13	6	2	1	1	11.2139
2	93	22.15	30.0833	7.51667	58	25	2	NaN	NaN	NaN	NaN	NaN	NaN	1	0	NaN
2	94	22.15	26.5833	4.1	35	20	2	21.6667	30.75	7.91667	10	70	1	1	1	0.0838889
2	95	22.5667	30.5	7.1	18	50	5	NaN	NaN	NaN	NaN	NaN	NaN	1	0	NaN
2	96	22.4	32.6667	9.51667	12	45	3	22.6667	32.25	9.58333	10	0	0	1	1	2.04861
2	97	22.7333	34.1667	10.35	9	65	9	NaN	NaN	NaN	NaN	NaN	NaN	1	0	NaN
2	98	24.15	34.5	8.51667	15	110	3	24.05	34.5	10.3667	3	5	2	1	1	0.966667
2	99	24.0667	31.6667	6.01667	19	95	9	NaN	NaN	NaN	NaN	NaN	NaN	1	0	NaN
2	100	22.15	30	7.68333	38	10	2	NaN	NaN	NaN	NaN	NaN	NaN	1	0	NaN
2	101	21.9833	30	7.76667	10	15	3	22.4167	30.5	8.08333	10	0	0	1	1	2.71222
2	102	21.65	30.9167	8.26667	25	60	5	NaN	NaN	NaN	NaN	NaN	NaN	1	0	NaN
2	103	22.65	32.0833	8.93333	31	30	2	22.8333	32.5	9.66667	5	0	0	1	1	4.18194
2	104	23.5667	33.6667	9.01667	29	65	7	NaN	NaN	NaN	NaN	NaN	NaN	1	0	NaN
2	105	23.4833	30	6.43333	308	5	1	NaN	NaN	NaN	NaN	NaN	NaN	1	0	NaN
2	106	21.9	29.75	7.68333	92	10	2	NaN	NaN	NaN	NaN	NaN	NaN	1	0	NaN
2	107	20.75	29.6667	8.58333	20	20	3	NaN	NaN	NaN	NaN	NaN	NaN	1	0	NaN
2	108	23.0667	30	6.6	13	20	2	23.1667	30.5	7.33333	10	0	0	1	1	0.449444
2	109	22.3167	30.75	7.6	21	50	5	22.0833	31	8.91667	5	0	0	1	1	3.62417
2	110	23.5667	31.3333	7.01667	220	45	2	23.75	30.75	7	15	0	0	1	1	2.82528
2	111	22.65	30.6667	7.43333	8	35	3	NaN	NaN	NaN	NaN	NaN	NaN	1	0	NaN
2	112	21.65	29.75	7.01667	15	65	5	NaN	NaN	NaN	NaN	NaN	NaN	1	0	NaN
3	1	NaN	NaN	NaN	NaN	NaN	NaN	27	32.25	2.25	120	180	4	0	1	0.0566667
3	2	24.15	34.25	9.85	27	15	3	24.5	34.25	6.41667	30	200	5	1	1	0.0788889
3	3	26.4	34.1667	7.68333	32	5	1	26.75	34.25	4.16667	30	200	5	1	1	0.144444
3	4	24.5667	33	8.18333	10	15	3	25.25	33.25	5	60	180	6	1	1	0.0675
3	5	26.9	33.9167	6.93333	11	5	1	27.25	33.75	3.16667	60	200	5	1	1	0.364444
3	6	24.7333	33.75	8.68333	12	20	2	24.75	33.75	6	45	180	4	1	1	0.328333
3	7	26.0667	34.9167	8.43333	78	25	4	26	33.75	4.41667	30	200	7	1	1	0.148056
3	8	26.2333	35.3333	8.26667	43	50	4	26.75	35	4.75	60	210	4	1	1	0.513889
3	9	27.4	34.5833	7.1	122	5	1	28.5	34.5	3	90	180	3	1	1	0.190833
3	10	27.7333	35	7.18333	24	5	1	27.75	35	5.25	45	120	2	1	1	0.0386111
3	11	26.3167	34.0833	7.76667	46	0	0	26.5	34	4.16667	60	200	5	1	1	0.226389
3	12	26.4833	32.9167	6.26667	135	10	2	26.4167	33	4.75	100	110	5	1	1	0.0486111
3	13	26.5667	32.9167	6.26667	122	5	1	26.5833	33	5.16667	95	75	2	1	1	0.216944
3	14	25.3167	31.25	5.93333	56	0	0	25.25	31.25	4.5	30	90	3	1	1	0.143333
3	15	25.0667	31.5833	6.51667	35	0	0	25.0833	31.5	4.83333	35	95	3	1	1	0.328333
3	16	23.65	31.6667	7.68333	66	20	3	24.0833	31.75	4.66667	65	180	7	1	1	1.23222
3	17	23.7333	30.1667	6.26667	42	10	2	24	30.25	4.25	30	120	4	1	1	3.56583
3	18	24.7333	31.5	6.68333	32	5	1	25	31.5	4.5	60	120	5	1	1	0.196389
3	19	25.15	31.3333	6.18333	29	0	0	25.25	31.25	3.5	30	150	4	1	1	0.344722
3	20	26.0667	31.4167	5.18333	106	10	2	26.1667	31.5	4.08333	100	75	4	1	1	0.0391667
3	21	25.2333	32.1667	6.93333	26	0	0	25.5	32	4.5	30	120	4	1	1	0.247778
3	22	25.4	31.5833	6.18333	16	0	0	25.5	31.5	4	60	120	4	1	1	0.264722
3	23	24.9	32.4167	7.51667	16	0	0	25	32.5	5.5	30	120	5	1	1	0.0802778
3	24	25.15	33.4167	8.1	54	10	2	25.5	33.5	5.5	30	150	6	1	1	0.0733333
3	25	24.4	31.5833	6.85	67	20	4	24.5	31.5	5	30	120	5	1	1	0.171111
3	26	23.9833	31.5833	7.26667	25	20	4	24.5	31.5	3.66667	60	200	7	1	1	0.383056
3	27	24.4833	31.4167	6.85	15	5	1	25	31.5	4	45	150	5	1	1	0.224167
3	28	24.4	32.1667	7.26667	21	30	3	24.5	32.25	4.41667	30	200	7	1	1	0.0327778
3	29	24.0667	31.75	7.35	30	20	1	24.5	31.75	3.91667	60	200	6	1	1	0.0775
3	30	24.65	33.5833	8.6	30	20	4	25	33	4.33333	60	220	7	1	1	0.660555
3	31	24.9833	34.3333	9.35	12	0	0	25	34.25	7.58333	30	100	3	1	1	0.22
3	32	27.0667	31.5	4.43333	102	0	0	27.25	31.5	2.75	30	90	3	1	1	0.188611
3	33	25.7333	31.9167	5.85	54	20	4	26.75	32	3.75	60	90	5	1	1	0.186667
3	34	25.15	31.5833	6.43333	13	0	0	25.25	31.75	4	30	150	5	1	1	0.0991667
3	35	26.0667	32.0833	5.93333	12	5	1	26.5	32	3.5	30	120	5	1	1	0.245
3	36	23.9	31.9167	7.1	11	55	4	24.5	31.5	4.5	30	150	7	1	1	0.183889
3	37	24.4833	31.0833	6.51667	20	5	1	24.75	31	4.25	45	120	5	1	1	0.175833
3	38	25.65	33.5833	7.68333	14	15	3	25.75	33.75	5.5	45	150	7	1	1	0.00583333
3	39	24.15	31.4167	7.1	27	10	2	25	31.5	3.16667	60	200	7	1	1	0.174722
3	40	24.65	31.9167	6.43333	18	50	6	25.5	32	4	30	150	6	1	1	0.0166667
3	41	26.2333	31.75	5.43333	30	5	1	26.5	31.5	3.5	30	90	3	1	1	0.177222
3	42	24.9833	32	6.85	12	10	2	25	32	3.66667	15	200	7	1	1	0.323333
3	43	25.8167	31.5	5.51667	46	10	2	26.25	31.5	4.25	30	60	3	1	1	0.210833
3	44	23.8167	33.3333	9.51667	15	0	0	24.25	33.5	5.91667	30	200	7	1	1	0.0511111
3	45	26.2333	34.75	8.1	63	25	2	26.75	33.25	4.5	45	120	5	1	1	0.185278
3	46	25.65	31.5833	5.93333	17	0	0	25.75	31.75	0.333333	45	340	7	1	1	0.223333
3	47	26.0667	32.0833	6.01667	7	0	0	26.5	32.25	3.25	30	150	5	1	1	0.145556
3	48	26.65	31.8333	5.18333	29	0	0	26.75	32	3.25	15	120	7	1	1	0.0708333
3	49	25.3167	31.9167	6.35	48	15	3	25.5	32	3.5	15	180	7	1	1	0.135556
3	50	NaN	NaN	NaN	NaN	NaN	0	29.8333	31	0.666667	5	30	3	0	1	4.34222
3	51	24.4	34.1667	9.76667	22	0	0	24.5	34.25	8.25	15	90	4	1	1	0.603333
3	52	26.4	33.5833	7.18333	61	0	0	26.75	33.5	4.75	30	120	4	1	1	0.264167
3	53	25.0667	31.75	6.68333	28	0	0	25.25	32	4.25	15	150	7	1	1	0.0130556
3	54	22.9	30.3333	7.1	12	20	4	23	30.5	4.5	45	180	7	1	1	0.610556
3	55	25.0667	31.9167	6.6	17	15	1	25.75	32	3.25	45	180	7	1	1	0.0733333
3	56	25.5667	31.6667	5.93333	8	10	1	25.75	32	3.58333	45	160	7	1	1	2.17472
3	57	NaN	NaN	NaN	NaN	NaN	0	29.0833	29.25	0.0833333	5	5	1	0	1	7.09472
3	58	24.4	32.1667	7.76667	27	0	0	24.75	32.5	5.41667	30	140	5	1	1	0.0461111
3	59	26.9	33.3333	6.1	18	20	4	25.5	32.5	4.66667	15	140	6	1	1	0.0827778
3	60	25.5667	31.75	6.1	42	5	1	25.75	31.75	3.5	15	150	4	1	1	0.241389
3	61	26.15	30.0833	3.93333	9	0	0	26.25	30	3.08333	15	40	2	1	1	0.224167
3	62	25.0667	31.8333	6.6	17	10	2	25.25	32.25	4.5	15	150	4	1	1	0.280833
3	63	25.3167	31.5	5.68333	23	30	3	25.5	31.5	3.5	30	150	4	1	1	0.184722
3	64	26.2333	32.8333	6.6	14	0	0	26.5	33	4.5	30	120	5	1	1	0.0569444
3	65	25.4833	33.5	7.51667	37	30	1	25.5	32.75	5.25	30	120	4	1	1	0.240833
3	66	26.15	35	8.85	21	0	0	26.25	35	5.41667	15	200	5	1	1	0.246111
3	67	24.65	31.8333	7.1	13	5	1	25.25	32	3.75	30	180	5	1	1	0.09
3	68	24.65	31.3333	5.76667	63	55	7	25.25	31.5	3.25	90	180	5	1	1	0.00861111
3	69	25.65	31.8333	6.1	13	5	1	26	32	3.5	30	150	3	1	1	0.0505556
3	70	26.65	31.9167	5.26667	19	0	0	27	31.75	2.75	30	120	5	1	1	0.120278
3	71	24.9833	31.75	6.76667	10	0	0	25.25	32	4.75	15	120	4	1	1	0.01
3	72	23.4833	31.9167	8.43333	29	0	0	23.5	32	6.5	30	120	4	1	1	1.04806
3	73	23.65	30.75	7.1	44	0	0	24	31	5	30	120	7	1	1	2.35305
3	74	26.9833	32.8333	5.1	15	45	5	27.25	33	2.75	15	180	4	1	1	0.0869445
3	75	26.3167	32.3333	5.85	10	10	2	26.5	32.25	4.08333	15	100	4	1	1	0.0427778
3	76	25.4	34.1667	8.68333	20	5	1	25.5	34.25	5.75	30	180	7	1	1	0.0205556
3	77	25.4	32.25	6.85	50	0	0	25.5	32.5	4.5	30	150	6	1	1	0.170556
3	78	23.8167	35.0833	11.2667	82	0	0	24.25	35	6.58333	30	250	7	1	1	0.302778
3	79	25.9833	34.6667	8.68333	32	0	0	26	34.75	5.25	30	210	7	1	1	0.0580556
3	80	25.4833	33.0833	7.6	26	0	0	25.5	33.25	4.75	15	180	5	1	1	0.176111
3	81	24.0667	33.8333	9.68333	26	5	1	24.5	31.75	4.25	45	180	5	1	1	0.120556
3	82	24.9	32.3333	7.43333	49	0	0	25.25	31.5	3.75	60	150	5	1	1	0.0213889
3	83	27.9833	32	3.93333	9	5	1	28.25	32.25	2	15	120	3	1	1	0.0936111
3	84	23.8167	32.25	8.1	23	20	3	24.5	32.5	3.83333	60	250	7	1	1	0.0280556
3	85	NaN	NaN	NaN	NaN	NaN	0	22.25	38.25	15	15	60	2	0	1	0.0147222
3	86	23.8167	33	8.68333	96	30	4	24.75	32.75	3.83333	60	250	7	1	1	0.116667
3	87	25.15	33.5	8.35	74	0	0	25.5	33.5	5	30	180	7	1	1	0.211667
3	88	25.15	33.25	7.68333	35	25	1	25.25	33.5	5.25	15	180	5	1	1	0.01
3	89	26.4	31.1667	4.18333	10	35	3	26.5	31.25	2.75	30	120	4	1	1	0.173056
3	90	26.15	30.3333	4.18333	18	0	0	26.25	30.5	3.25	30	60	3	1	1	0.152778
3	91	25.2333	33.75	8.51667	8	0	0	25.5	34	5.5	30	180	7	1	1	0.0519445
3	92	25.15	33.5	8.35	8	0	0	25.5	33.5	5	30	180	7	1	1	0.382778
3	93	25.7333	32.0833	6.35	30	0	0	26	32	3	45	180	5	1	1	0.233889
3	94	24.4	34.6667	9.18333	30	65	2	25.5	34.5	6	15	180	7	1	1	0.235556
3	95	24.8167	34.9167	9.35	14	45	7	25.25	34.5	5.08333	30	250	7	1	1	0.474167
3	96	29.9	36.1667	6.26667	59	0	0	29.75	36.25	4.5	180	120	4	1	1	0.0166667
3	97	25.7333	35.5	9.35	47	25	3	26	35.5	6.16667	30	200	6	1	1	0.075
3	98	27.2333	34.8333	7.6	14	0	0	27.25	34.75	4.5	30	180	7	1	1	0.222222
3	99	26.2333	35.9167	9.43333	22	15	3	26.25	36	5.58333	30	250	7	1	1	0.0802778
3	100	24.4	36.0833	5.01667	48	400	8	32.5	36	2.5	300	60	3	1	1	0.168055
3	101	25.4	34.8333	7.43333	4	120	3	27.5	35.5	4.66667	45	200	7	1	1	0.225278
3	102	27.65	34.6667	7.01667	25	0	0	28	34.5	3.5	30	180	5	1	1	0.381944
3	103	28.7333	34.75	5.93333	11	5	1	28.75	37.25	4.5	15	240	5	1	1	0.201667
3	104	28.3167	35.4167	6.76667	99	20	2	29.25	35.25	3	180	180	6	1	1	0.256944
3	105	27.4	34.5833	6.93333	5	15	2	27.5	34.25	3.75	30	180	6	1	1	0.655
3	106	28.4833	35.5833	7.1	37	0	0	28.5	36.5	5	75	180	5	1	1	0.501944
3	107	27.9	35.0833	6.6	86	35	2	28.75	35	2.91667	150	200	6	1	1	1.40361
3	108	28.4	35.4167	6.01667	119	60	1	30.5	35.5	3	240	120	4	1	1	0.265278
3	109	27.5667	35.3333	7.51667	96	15	3	27.5	35.5	5	15	180	5	1	1	0.0452778
3	110	28.3167	34.9167	6.35	99	15	3	28.5	36.5	4	30	240	7	1	1	0.272778
3	111	30.4	33.0833	2.68333	64	0	0	30.5	33	1.5	240	60	2	1	1	0.359722
3	112	27.65	36	8.26667	109	5	1	28	36	4.66667	30	200	5	1	1	0.149167
4	1	21.4833	29.9167	8.26667	17	10	2	22.3333	30	7.63333	5	2	1	1	1	4.72444
4	2	21.9	30.25	7.76667	17	35	2	22.3333	30	7.66667	5	0	0	1	1	2.35
4	3	22.4833	29.9167	7.43333	39	0	0	22.2833	30	7.71667	2	0	0	1	1	3.54944
4	4	22.0667	30.8333	8.01667	9	45	4	23.0333	31	7.71667	2	15	1	1	1	3.98806
4	5	22.9833	31.1667	7.01667	16	70	4	24.0333	30.5	6.21667	2	15	2	1	1	3.26778
4	6	22.7333	30	6.51667	12	45	3	22.5	29.75	7.16667	15	5	3	1	1	4.11472
4	7	22.0667	29.75	7.18333	24	30	4	NaN	NaN	NaN	NaN	NaN	NaN	1	0	NaN
4	8	22.5667	30.5	7.43333	21	30	3	22.7833	29.5	6.68333	2	2	1	1	1	4.61167
4	9	22.4833	30.0833	7.43333	25	10	2	22.5333	30	7.3	2	10	2	1	1	5.12889
4	10	23.2333	29.8333	6.1	14	30	3	23.0333	30	NaN	2	NaN	2	1	0	4.16028
4	11	21	31.8333	9.08333	14	105	5	22.5333	32	9.43333	2	2	1	1	1	3.10528
4	12	23.3167	30.9167	6.85	31	45	7	22.0833	30.5	8.25	5	10	3	1	1	2.5775
4	13	21.65	30.3333	7.93333	31	45	2	21.5833	30	8.35	5	4	2	1	1	3.06528
4	14	22.4833	30.9167	6.93333	12	90	6	22.0833	29.75	7.33333	5	20	3	1	1	4.16806
4	15	22.3167	30.3333	6.85	35	70	9	22.0333	29.5	7.3	2	10	2	1	1	6.40917
4	16	24.1	30.8333	6.56667	0	10	2	24.0333	31	6.93333	2	2	1	1	1	3.99917
4	17	22.4833	30.5833	7.01667	8	65	6	23.0833	31	7.88333	5	2	1	1	1	1.62472
4	18	21.15	31.1667	9.1	1	55	4	NaN	NaN	NaN	NaN	NaN	NaN	1	0	NaN
4	19	22.5667	31.1667	7.76667	10	50	6	21.5833	31	9.25	5	10	2	1	1	3.92444
4	20	22.9	30.4167	7.18333	12	20	4	22.0833	30.5	8.33333	5	5	2	1	1	4.15389
4	21	21.9833	30.5	6.93333	29	95	5	22.0833	30.25	7.83333	5	20	4	1	1	4.55778
4	22	22.65	34.1667	7.51667	100	240	7	22.5333	30	7.3	2	10	2	1	1	5.49611
4	23	21.9	30.9167	6.51667	12	150	7	23.0833	31	7.58333	5	20	4	1	1	3.54278
4	24	22.9833	31.0833	7.85	58	15	1	22.5833	30.75	8	5	10	2	1	1	4.57222
4	25	23.3167	31	7.51667	44	10	2	NaN	NaN	NaN	NaN	NaN	NaN	1	0	NaN
4	26	22.9	31	6.85	10	75	3	23.1667	31	7.33333	10	30	4	1	1	4.43528
4	27	21.9833	29.4167	6.85	10	35	5	23.0833	30	6.75	5	10	2	1	1	4.40139
4	28	23.4	30.6667	6.68333	40	35	3	23.0833	30	6.75	5	10	2	1	1	4.06028
4	29	23.4	30.9167	7.1	61	25	2	NaN	NaN	NaN	NaN	NaN	NaN	1	0	NaN
4	30	23.15	30.5833	6.18333	13	75	5	23.1667	30	4.83333	10	120	4	1	1	8.53722
4	31	22.8167	30.25	6.93333	11	30	3	23.0833	30	6.88333	5	2	1	1	1	5.40972
4	32	23.4833	31.6667	8.01667	18	10	2	22.0833	31.5	9.38333	5	2	1	1	1	3.065
4	33	23.0667	31.8333	8.43333	41	20	4	22.0833	31.5	9.38333	5	2	1	1	1	2.62111
4	34	21.7333	30.8333	8.26667	26	50	4	NaN	NaN	NaN	NaN	NaN	NaN	1	0	NaN
4	35	21.9833	30.3333	8.18333	7	10	2	23.0833	30.5	7.33333	5	5	2	1	1	4.11
4	36	22.2333	30.6667	8.01667	12	25	2	22.5833	30.5	7.83333	5	5	1	1	1	4.13556
4	37	21.9	29.9167	7.51667	39	30	4	NaN	NaN	NaN	NaN	NaN	NaN	1	0	NaN
4	38	23.0667	30.25	7.01667	43	10	2	NaN	NaN	NaN	NaN	NaN	NaN	1	0	NaN
4	39	21.8167	30.75	7.1	64	110	6	NaN	NaN	NaN	NaN	NaN	NaN	1	0	NaN
4	40	21	31.6667	9.5	18	70	4	23.0833	31.75	8.63333	5	2	1	1	1	3.1625
4	41	23.0667	30.5833	6.85	81	40	5	23.0333	29.25	6.13333	2	5	1	1	1	4.96806
4	42	22.3167	30	7.01667	58	40	4	NaN	NaN	NaN	NaN	NaN	NaN	1	0	NaN
4	43	21	30	7.5	11	90	5	22.5333	29.5	6.93333	2	2	1	1	1	5.27083
4	44	21.9	29.8333	6.93333	7	60	3	22.5333	30	7.46667	2	0	0	1	1	4.51333
4	45	22.4	30.75	7.6	10	45	4	NaN	NaN	NaN	NaN	NaN	NaN	1	0	NaN
4	46	22.4833	31.0833	8.35	17	15	3	23.0333	30.75	7.71667	2	0	0	1	1	4.75
4	47	23.7333	31.6667	7.35	27	35	6	NaN	NaN	NaN	NaN	NaN	NaN	1	0	NaN
4	48	23.0667	30.3333	7.01667	6	15	3	NaN	NaN	NaN	NaN	NaN	NaN	1	0	NaN
4	49	22.3167	30.1667	7.51667	39	20	1	22.5333	30	7.43333	2	2	1	1	1	4.25361
4	50	22.2333	30	6.6	11	70	7	22.5333	29.75	6.88333	2	20	1	1	1	4.5875
4	51	21.9833	30.1667	7.1	7	65	4	22.3333	30	7.58333	5	5	3	1	1	3.78472
4	52	22.0667	30.4167	7.43333	25	55	6	22.3333	30	7.41667	5	15	1	1	1	4.45417
4	53	21.4833	29.5833	6.93333	7	70	4	22.4167	30	7.55	10	2	1	1	1	0.0166667
4	54	23.3167	30.8333	7.26667	5	15	2	NaN	NaN	NaN	NaN	NaN	NaN	1	0	NaN
4	55	23.4	30.0833	6.35	7	20	1	NaN	NaN	NaN	NaN	NaN	NaN	1	0	NaN
4	56	22.5667	30.5	7.43333	72	30	6	22.5833	30	7.33333	5	5	3	1	1	4.00611
4	57	23.5667	30.75	5.6	10	95	9	22.5833	29.5	3.58333	5	200	7	1	1	4.58194
4	58	21.5667	30.0833	7.93333	16	35	2	NaN	NaN	NaN	NaN	NaN	NaN	1	0	NaN
4	59	22.65	31.25	8.1	15	30	2	22.5833	30.5	7.88333	5	2	1	1	1	4.54889
4	60	21.8167	31.5	7.6	8	125	10	23.0333	30.75	7.68333	2	2	1	1	1	3.39361
4	61	23.5667	32.6667	7.51667	9	95	7	23.0833	31.5	7.75	5	40	3	1	1	2.80889
4	62	22.5667	31.4167	8.1	9	45	3	22.5333	30.5	7.93333	2	2	1	1	1	4.19
4	63	23.9833	30.8333	6.85	120	0	0	23.0833	30	6.88333	5	2	1	1	1	3.86722
4	64	22.3167	30.8333	6.93333	7	95	4	23.0333	30	6.96667	2	0	0	1	1	3.52639
4	65	22.2333	30.4167	7.01667	13	70	4	NaN	NaN	NaN	NaN	NaN	NaN	1	0	NaN
4	66	23.9	31.1667	6.6	23	40	1	22.5333	30	6.96667	2	30	2	1	1	4.215
4	67	23.3167	32.0833	8.18333	17	35	2	22.5833	30.75	8.16667	5	0	0	1	1	3.59861
4	68	22.8167	31.9167	9.1	13	0	0	NaN	NaN	NaN	NaN	NaN	NaN	1	0	NaN
4	69	21.9	31.4167	8.6	15	55	1	22.5333	30.5	7.96667	2	0	0	1	1	2.83667
4	70	22.65	30.9167	7.1	10	70	8	22.6667	30	5.83333	10	90	7	1	1	3.17167
4	71	22.15	31.0833	8.85	34	5	1	20.7667	30	9.23333	1	0	0	1	1	3.71167
4	72	23.4	31.25	6.93333	52	55	6	22.6667	30	7.16667	10	10	3	1	1	3.5525
5	1	NaN	NaN	NaN	NaN	NaN	NaN	24.5833	32.5	7.83333	5	5	2	0	1	1.065
5	2	22.5667	33	7.93333	57	150	2	24.8333	33	8	5	10	3	1	1	8.86611
5	3	23.3167	32.5	6.01667	76	190	12	25.0833	32.5	7.25	5	10	4	1	1	8.94056
5	4	24.5667	32.4167	6.18333	33	100	10	24.8333	31.5	6.5	5	10	4	1	1	0.0166667
5	5	28.4833	31.1667	2.68333	13	0	0	NaN	NaN	NaN	NaN	NaN	NaN	1	0	NaN
5	6	20.8333	33.3333	10.25	22	135	10	22.3333	33.25	10.75	5	10	3	1	1	4.30722
5	7	24.2333	32.5	4.93333	7	200	8	NaN	NaN	NaN	NaN	NaN	NaN	1	0	NaN
5	8	22.9	31.9167	5.51667	51	210	17	22.3333	32.25	9.75	5	10	4	1	1	3.24667
5	9	24.65	32	6.6	67	45	3	24.3333	31.75	7.33333	5	5	2	1	1	8.68167
5	10	22.8167	36.5	9.1	11	275	11	24.3333	32.25	7.75	5	10	2	1	1	10.9383
5	11	22.2333	34.9167	12.6833	27	0	0	NaN	NaN	NaN	NaN	NaN	NaN	1	0	NaN
5	12	24.9833	35	9.26667	59	45	5	24.5833	34.25	9.66667	5	0	0	1	1	2.03194
5	13	21.7333	32.6667	6.35	6	275	12	25.3333	32.5	7.11667	5	3	1	1	1	2.0675
5	14	23.9	30.4167	5.1	37	85	12	23.5833	30.5	6.86667	5	3	1	1	1	11.955
5	15	22.7333	32.6667	7.93333	48	120	10	22.5833	32.5	9.8	5	7	3	1	1	4.36556
5	16	24.5667	32.75	6.85	46	80	6	24.0833	32.75	8.5	5	10	2	1	1	8.12389
5	17	24.15	31.5833	6.68333	33	45	4	23.3333	31.75	8.36667	5	3	1	1	1	9.61083
5	18	25.5667	30.75	4.26667	24	55	2	25.4167	31.25	5.83333	10	0	0	1	1	4.26278
5	19	24.65	35.4167	9.85	40	55	7	24.3333	34.75	10.25	5	10	2	1	1	10.5867
5	20	24.9833	32.6667	6.51667	46	70	3	24.3	32.75	8.36667	3	5	2	1	1	11.3681
5	21	22.15	31	7.93333	13	55	3	25.0833	31	5.83333	5	5	3	1	1	2.87194
5	22	23.5667	32.4167	8.76667	15	5	1	24.3333	32.5	8.11667	5	3	1	1	1	2.04778
5	23	24.2333	31	6.43333	8	20	2	24.3333	31	6.66667	5	0	0	1	1	0.783333
5	24	21.65	31.75	7.26667	29	170	2	NaN	NaN	NaN	NaN	NaN	NaN	1	0	NaN
5	25	25.5667	32.25	6.26667	30	25	2	24.8333	31.75	6.83333	20	5	2	1	1	9.51528
5	26	NaN	NaN	NaN	NaN	NaN	0	NaN	NaN	NaN	NaN	NaN	NaN	0	0	NaN
5	27	NaN	NaN	NaN	NaN	NaN	0	NaN	NaN	NaN	NaN	NaN	NaN	0	0	NaN
5	28	NaN	NaN	NaN	NaN	NaN	0	21.8333	31.75	9.83333	5	5	2	0	1	3.12583
5	29	24.2333	33.9167	7.18333	42	150	11	23.3833	33.25	9.7	8	10	3	1	1	2.435
5	30	24.7333	30.5833	4.93333	9	55	5	NaN	NaN	NaN	NaN	NaN	NaN	1	0	NaN
5	31	26.3167	33.25	6.01667	55	55	7	24.3333	30	5.66667	5	0	0	1	1	0.0166667
5	32	19.9833	33.5833	13.6	28	0	0	23.0833	33.75	10.5	5	10	4	1	1	0.0166667
5	33	NaN	NaN	NaN	NaN	NaN	0	NaN	NaN	NaN	NaN	NaN	NaN	0	0	NaN
5	34	25.4	33.3333	7.76667	25	10	2	24.5833	32.25	7.66667	5	0	0	1	1	0.403611
5	35	18.5	31.1667	11.5833	11	65	3	22.3333	30.5	8.08333	5	5	2	1	1	5.40056
5	36	25.15	33.25	7.85	10	15	2	24.0833	32.75	8.66667	5	0	0	1	1	2.38806
5	37	23.65	33.6833	6.45	40	215	11	NaN	NaN	NaN	NaN	NaN	NaN	1	0	NaN
5	38	21.0667	32	7.93333	21	180	9	23.25	31.25	8	15	0	0	1	1	0.0166667
5	39	22.5667	31.75	7.76667	15	85	6	NaN	NaN	NaN	NaN	NaN	NaN	1	0	NaN
5	40	24.65	33.5	7.43333	44	85	5	24.5	33.5	8.5	15	30	1	1	1	0.673611
5	41	24.0667	33	8.18333	118	45	8	NaN	NaN	NaN	NaN	NaN	NaN	1	0	NaN
5	42	19.6167	27.6167	8	0	0	0	22.5833	30.5	7.91667	5	0	0	1	1	2.39778
5	43	23.15	32.0833	8.6	30	20	4	23.0833	32.25	9.16667	5	0	0	1	1	6.25583
5	44	22.9	30.0833	6.43333	39	45	6	22.8333	30.5	7.61667	5	3	1	1	1	7.85
5	45	24.0667	31.25	6.85	50	20	3	23.0833	31.5	8.33333	5	5	2	1	1	3.93139
5	46	23.4	31.0833	7.35	52	20	4	NaN	NaN	NaN	NaN	NaN	NaN	1	0	NaN
5	47	27.8167	31.25	3.18333	4	15	3	NaN	NaN	NaN	NaN	NaN	NaN	1	0	NaN
5	48	23.15	33.25	8.76667	65	80	6	23.5833	32.75	9.11667	5	3	1	1	1	3.25528
5	49	23.4833	30.3333	6.35	229	30	4	NaN	NaN	NaN	NaN	NaN	NaN	1	0	NaN
5	50	24.15	32.1667	7.68333	64	20	2	24.0833	32.5	8.3	5	7	2	1	1	1.41417
5	51	23.4833	30.3333	6.51667	35	20	4	23.0833	30.5	7.41667	5	0	0	1	1	4.88722
5	52	23.65	32.5	8.01667	25	50	6	23.4167	32.75	9.21667	10	7	2	1	1	2.07306
5	53	23.3167	31.4167	6.26667	191	110	9	NaN	NaN	NaN	NaN	NaN	NaN	1	0	NaN
5	54	22.4833	33.9167	9.1	9	140	9	NaN	NaN	NaN	NaN	NaN	NaN	1	0	NaN
5	55	22.4	32.5833	8.43333	308	105	7	NaN	NaN	NaN	NaN	NaN	NaN	1	0	NaN
5	56	24.15	30.5	5.93333	25	25	5	23.5	30.5	7	15	0	0	1	1	3.99167
5	57	24.15	32.8333	8.26667	37	25	4	NaN	NaN	NaN	NaN	NaN	NaN	1	0	NaN
5	58	24.9	32	6.26667	30	50	5	NaN	NaN	NaN	NaN	NaN	NaN	1	0	NaN
5	59	26.3167	32.75	5.85	20	35	4	26.05	33.5	7.45	3	0	0	1	1	1.99417
5	60	23.65	32.25	7.1	7	90	10	NaN	NaN	NaN	NaN	NaN	NaN	1	0	NaN
5	61	27.0667	29.75	2.6	18	5	1	NaN	NaN	NaN	NaN	NaN	NaN	1	0	NaN
5	62	26.0667	32.75	6.18333	14	30	2	NaN	NaN	NaN	NaN	NaN	NaN	1	0	NaN
5	63	22.5667	33.1667	9.85	16	45	5	NaN	NaN	NaN	NaN	NaN	NaN	1	0	NaN
5	64	22.0667	33.9167	9.68333	193	130	9	24.1167	33.75	9.38333	7	15	3	1	1	0.853611
5	65	23.2333	31.4167	6.43333	38	105	10	NaN	NaN	NaN	NaN	NaN	NaN	1	0	NaN
5	66	24.0667	30.8333	5.85	23	55	4	24.3333	31.25	6.8	5	7	1	1	1	0.445833
5	67	28.9833	34.25	5.01667	10	15	3	NaN	NaN	NaN	NaN	NaN	NaN	1	0	NaN
5	68	26.3167	33.8333	6.6	14	55	3	NaN	NaN	NaN	NaN	NaN	NaN	1	0	NaN
5	69	23.3167	32.6667	6.93333	449	145	7	NaN	NaN	NaN	NaN	NaN	NaN	1	0	NaN
5	70	26.65	32.5833	5.1	142	50	8	26.3333	33.25	6.91667	5	0	0	1	1	2.63833
5	71	24.3167	33.0833	7.1	35	100	10	23.4167	32.75	9.08333	10	15	2	1	1	3.02667
5	72	24.4833	33.4167	6.6	16	140	9	NaN	NaN	NaN	NaN	NaN	NaN	1	0	NaN
5	73	23.15	28.4167	4.18333	71	65	5	NaN	NaN	NaN	NaN	NaN	NaN	1	0	NaN
5	74	21.3167	28.0833	5.51667	12	75	4	NaN	NaN	NaN	NaN	NaN	NaN	1	0	NaN
5	75	27.3167	35.1667	4.01667	12	230	3	NaN	NaN	NaN	NaN	NaN	NaN	1	0	NaN
5	76	22.4833	34.75	11.0167	64	75	5	NaN	NaN	NaN	NaN	NaN	NaN	1	0	NaN
5	77	24.4	31.4167	6.35	17	40	4	23.0833	31.75	8.66667	5	0	0	1	1	2.88889
5	78	23.9833	32.3333	6.76667	23	95	10	NaN	NaN	NaN	NaN	NaN	NaN	1	0	NaN
5	79	24.2333	31.1667	6.51667	110	25	2	NaN	NaN	NaN	NaN	NaN	NaN	1	0	NaN
5	80	24.9	31.0167	4.78333	10	80	5	NaN	NaN	NaN	NaN	NaN	NaN	1	0	NaN
5	81	27.2333	35.6667	7.43333	34	60	7	27.5833	35	7.25	5	10	3	1	1	3.30694
5	82	24.0667	31.0833	6.68333	41	20	3	NaN	NaN	NaN	NaN	NaN	NaN	1	0	NaN
5	83	NaN	NaN	NaN	NaN	NaN	0	NaN	NaN	NaN	NaN	NaN	NaN	0	0	NaN
5	84	24.4833	32.3333	7.51667	169	20	4	24.5833	32.5	7.75	5	10	3	1	1	3.4025
5	85	25.0667	32.5	6.68333	75	45	7	25.0833	32.25	7.16667	5	0	0	1	1	3.375
5	86	24.3167	35.5	9.26667	48	115	3	24.3333	31.25	6.91667	5	0	0	1	1	0.700556
5	87	23.4833	32.25	7.43333	59	80	7	NaN	NaN	NaN	NaN	NaN	NaN	1	0	NaN
5	88	25.4	33.75	7.68333	90	40	4	NaN	NaN	NaN	NaN	NaN	NaN	1	0	NaN
5	89	22.9833	33.3333	7.93333	50	145	7	25.5	33.75	8.08333	15	10	2	1	1	5.17806
5	90	25.65	32	3.18333	64	190	7	NaN	NaN	NaN	NaN	NaN	NaN	1	0	NaN
5	91	24.5667	33	7.6	230	50	4	NaN	NaN	NaN	NaN	NaN	NaN	1	0	NaN
5	92	23.4833	33.3333	7.85	61	120	5	25.0833	33.75	8.58333	5	5	1	1	1	4.52083
5	93	23.4	28.5833	4.93333	82	15	3	NaN	NaN	NaN	NaN	NaN	NaN	1	0	NaN
5	94	30.0667	33.9167	3.85	6	0	0	NaN	NaN	NaN	NaN	NaN	NaN	1	0	NaN
5	95	NaN	NaN	NaN	NaN	NaN	0	NaN	NaN	NaN	NaN	NaN	NaN	0	0	NaN
5	96	NaN	NaN	NaN	NaN	NaN	0	NaN	NaN	NaN	NaN	NaN	NaN	0	0	NaN
5	97	NaN	NaN	NaN	NaN	NaN	0	NaN	NaN	NaN	NaN	NaN	NaN	0	0	NaN
5	98	NaN	NaN	NaN	NaN	NaN	0	NaN	NaN	NaN	NaN	NaN	NaN	0	0	NaN
5	99	25.9	35.25	8.68333	86	40	6	25.5833	35	9.25	5	10	2	1	1	3.47
5	100	25.4833	32.6667	5.6	54	95	3	NaN	NaN	NaN	NaN	NaN	NaN	1	0	NaN
5	101	26.15	35	8.1	17	45	6	NaN	NaN	NaN	NaN	NaN	NaN	1	0	NaN
5	102	24.15	33.25	7.51667	33	95	9	NaN	NaN	NaN	NaN	NaN	NaN	1	0	NaN
5	103	21.9833	35	8.43333	15	275	11	NaN	NaN	NaN	NaN	NaN	NaN	1	0	NaN
5	104	25.5667	32.6667	6.18333	11	55	7	21.5833	28.5	6.91667	5	0	0	1	1	0.0166667
5	105	24.8167	34	7.85	22	80	8	25.4167	33.5	7.91667	10	10	2	1	1	0.0166667
5	106	25.8167	33.3333	6.85	200	40	7	NaN	NaN	NaN	NaN	NaN	NaN	1	0	NaN
5	107	21.0667	34.8333	9.18333	19	275	8	24.6333	33.25	8.61667	8	0	0	1	1	0.0166667
5	108	23.15	33.5	7.6	31	165	9	25.5833	34.75	9.16667	5	0	0	1	1	0.0166667
5	109	25.9	34.5833	7.93333	9	45	6	NaN	NaN	NaN	NaN	NaN	NaN	1	0	NaN
5	110	27.3167	34.3333	4.6	9	145	4	NaN	NaN	NaN	NaN	NaN	NaN	1	0	NaN
5	111	27.5667	34.4167	6.76667	0	5	1	NaN	NaN	NaN	NaN	NaN	NaN	1	0	NaN
5	112	25.9833	33.75	7.51667	47	15	1	NaN	NaN	NaN	NaN	NaN	NaN	1	0	NaN
6	1	NaN	NaN	NaN	NaN	NaN	NaN	26.6667	33	6.33333	10	0	0	0	1	4.6925
6	2	27.9	33.4167	5.01667	8	30	6	28.4167	33.5	5.05	10	2	1	1	1	2.43111
6	3	24.7333	31	5.76667	22	30	2	24.8333	31	6.08333	20	5	3	1	1	1.64194
6	4	27.3167	32.5	5.1	15	5	1	27.0833	32.5	5.41667	5	0	0	1	1	11.7436
6	5	26.9833	33.8333	5.76667	54	65	5	28.5	34.5	5.83333	30	10	3	1	1	0.0166667
6	6	27.7333	34.75	6.76667	17	15	3	27.6667	35	7.33333	10	0	0	1	1	3.80444
6	7	29.7333	35.25	5.01667	6	30	1	29.5833	35.5	5.91667	5	0	0	1	1	2.82333
6	8	24.4833	34	7.43333	35	125	7	24.6667	34	9.25	10	5	2	1	1	0.146389
6	9	26.8167	35.75	6.6	11	140	6	NaN	NaN	NaN	NaN	NaN	NaN	1	0	NaN
6	10	26.8167	36.25	8.26667	78	70	3	NaN	NaN	NaN	NaN	NaN	NaN	1	0	NaN
6	11	24.15	34.4167	9.51667	15	45	6	23.0333	34.5	11.3833	2	5	3	1	1	7.43306
6	12	28.7333	35.3333	6.43333	12	10	2	28.75	34.75	5.83333	45	10	4	1	1	1.89167
6	13	28.15	35.25	6.18333	42	55	3	NaN	NaN	NaN	NaN	NaN	NaN	1	0	NaN
6	14	20.75	35.25	5.5	16	540	3	29.1667	34.75	5.58333	10	0	0	1	1	1.15167
6	15	28.4833	36.8333	7.76667	27	35	4	27.6667	36.5	8.66667	10	10	2	1	1	0.0166667
6	16	29.15	37	7.43333	12	25	3	NaN	NaN	NaN	NaN	NaN	NaN	1	0	NaN
6	17	27.65	33.8333	5.68333	9	30	5	27.0833	33	5.91667	5	0	0	1	1	3.25444
6	18	27.8167	32.8333	4.85	11	10	2	26.9167	32.25	5.33333	10	0	0	1	1	0.0419444
6	19	20.3167	35.3333	15.0167	10	0	0	NaN	NaN	NaN	NaN	NaN	NaN	1	0	NaN
6	20	24.8167	36.1667	10.4333	38	55	5	22.9167	35.75	12.75	10	5	1	1	1	3.86806
6	21	28.65	32.3333	3.51667	9	10	2	28	31.75	3.71667	30	2	1	1	1	0.288611
6	22	25.5667	38.0833	12.2667	29	15	1	NaN	NaN	NaN	NaN	NaN	NaN	1	0	NaN
6	23	25.65	35.75	8.93333	21	70	5	23.5	35	11.5	30	0	0	1	1	7.08556
6	24	27.5667	34.3333	6.18333	11	35	4	25.6667	33.5	7.75	10	5	1	1	1	4.45778
6	25	26.8167	33.75	6.85	11	5	1	26.0833	33.5	7.41667	5	0	0	1	1	2.4375
6	26	23.2333	34.8333	9.51667	47	125	5	NaN	NaN	NaN	NaN	NaN	NaN	1	0	NaN
6	27	27.4	34.5833	6.18333	8	60	7	NaN	NaN	NaN	NaN	NaN	NaN	1	0	NaN
6	28	28.65	34.1667	5.18333	17	20	4	28.8333	33.75	4.91667	5	0	0	1	1	1.93778
6	29	19.9	35.3333	15.4333	5	0	0	31.7833	38	6.18333	2	2	1	1	1	9.51556
6	30	25.7333	35.9167	8.01667	5	130	2	26.0333	38.5	10.4667	2	120	1	1	1	1.39306
6	31	27.7333	34.75	6.51667	14	30	4	NaN	NaN	NaN	NaN	NaN	NaN	1	0	NaN
6	32	29.9	33.8333	3.35	10	35	4	NaN	NaN	NaN	NaN	NaN	NaN	1	0	NaN
6	33	28.2333	34.25	5.76667	21	15	1	28.3333	34.5	6.13333	20	2	1	1	1	7.61139
6	34	27.15	34.5833	7.35	6	5	1	27.0833	35	7.91667	5	0	0	1	1	1.53833
6	35	29.4	34.3333	4.93333	9	0	0	NaN	NaN	NaN	NaN	NaN	NaN	1	0	NaN
6	36	26.4	34.9167	8.1	27	25	2	26.75	34.5	7.75	0	0	0	1	1	11.2661
6	37	26.65	34.9167	6.68333	18	95	5	NaN	NaN	NaN	NaN	NaN	NaN	1	0	NaN
6	38	29.8167	35.0833	5.18333	10	5	1	29.1667	34.5	5.3	10	2	1	1	1	6.56278
6	39	28.7333	31.8333	3.1	12	0	0	28.5833	32	3.41667	5	0	0	1	1	2.7475
6	40	24.9	35	8.6	5	90	3	25	35	10	0	0	0	1	1	1.40194
6	41	26.15	33.8333	6.68333	8	60	2	26.0833	34.5	8.3	5	7	3	1	1	11.5125
6	42	NaN	NaN	NaN	NaN	NaN	0	22	38	15.9167	0	5	2	0	1	7.80111
6	43	23.4	35.1667	11.6833	34	5	1	NaN	NaN	NaN	NaN	NaN	NaN	1	0	NaN
6	44	24.7333	36.0833	8.76667	15	155	6	24.75	36.5	11.0833	0	40	2	1	1	0.250555
6	45	27.15	36.1667	8.68333	12	20	2	26.25	36.75	10.4667	0	2	1	1	1	10.9128
6	46	25.8167	35.0833	7.76667	28	90	6	NaN	NaN	NaN	NaN	NaN	NaN	1	0	NaN
6	47	26.4	35.5	7.6	20	90	4	NaN	NaN	NaN	NaN	NaN	NaN	1	0	NaN
6	48	25.8167	32.5833	5.35	10	85	5	26.1167	32.75	6.63333	7	0	0	1	1	8.55695
6	49	26.2333	34.3333	5.68333	77	145	1	NaN	NaN	NaN	NaN	NaN	NaN	1	0	NaN
6	50	25.15	33.8333	7.76667	16	55	4	25.3333	34	8.6	20	4	2	1	1	0.801111
6	51	26.0667	35.5	8.26667	17	70	5	NaN	NaN	NaN	NaN	NaN	NaN	1	0	NaN
6	52	27.8167	36	7.35	9	50	5	NaN	NaN	NaN	NaN	NaN	NaN	1	0	NaN
6	53	28.9833	33.8333	4.6	29	15	3	28.1667	24.25	-4.13333	10	13	3	1	1	1.53528
6	54	28.7333	33.8333	4.76667	34	20	1	NaN	NaN	NaN	NaN	NaN	NaN	1	0	NaN
6	55	25.15	35.1667	7.85	9	130	6	NaN	NaN	NaN	NaN	NaN	NaN	1	0	NaN
6	56	NaN	NaN	NaN	NaN	NaN	0	NaN	NaN	NaN	NaN	NaN	NaN	0	0	NaN
6	57	24.9	31.3333	5.93333	6	30	3	NaN	NaN	NaN	NaN	NaN	NaN	1	0	NaN
6	58	25.7333	36	9.43333	34	50	6	NaN	NaN	NaN	NaN	NaN	NaN	1	0	NaN
6	59	NaN	NaN	NaN	NaN	NaN	0	NaN	NaN	NaN	NaN	NaN	NaN	0	0	NaN
6	60	18	34.8333	14	12	170	6	18.75	34.5	15.25	30	30	1	1	1	1.47694
6	61	26.8167	32.5	5.43333	35	15	1	NaN	NaN	NaN	NaN	NaN	NaN	1	0	NaN
6	62	25.4	33.0833	7.51667	19	10	2	NaN	NaN	NaN	NaN	NaN	NaN	1	0	NaN
6	63	23.4	34.25	9.85	41	60	3	NaN	NaN	NaN	NaN	NaN	NaN	1	0	NaN
6	64	28.15	34	5.85	14	0	0	NaN	NaN	NaN	NaN	NaN	NaN	1	0	NaN
6	65	27.15	35.9167	8.68333	10	5	1	NaN	NaN	NaN	NaN	NaN	NaN	1	0	NaN
6	66	28.15	35.5833	6.51667	12	55	4	NaN	NaN	NaN	NaN	NaN	NaN	1	0	NaN
6	67	23.65	29.3333	2.76667	84	175	2	NaN	NaN	NaN	NaN	NaN	NaN	1	0	NaN
6	68	25.2333	35.25	8.1	9	115	10	NaN	NaN	NaN	NaN	NaN	NaN	1	0	NaN
6	69	26.8167	35.25	5.51667	108	175	9	25.0833	36	10.8	5	7	3	1	1	10.575
6	70	26.4	33.4167	5.93333	18	65	5	NaN	NaN	NaN	NaN	NaN	NaN	1	0	NaN
6	71	28.9	37.25	8.26667	18	5	1	NaN	NaN	NaN	NaN	NaN	NaN	1	0	NaN
6	72	23.4833	35.25	10.0167	50	105	5	NaN	NaN	NaN	NaN	NaN	NaN	1	0	NaN
6	73	25.65	34.1667	7.18333	13	80	6	NaN	NaN	NaN	NaN	NaN	NaN	1	0	NaN
6	74	25.9	36.5833	10.4333	10	15	3	26.4167	38.5	11.9167	10	10	4	1	1	3.85472
6	75	25.5667	38.1667	7.43333	4	310	3	NaN	NaN	NaN	NaN	NaN	NaN	1	0	NaN
6	76	24.9833	35	8.68333	18	80	3	NaN	NaN	NaN	NaN	NaN	NaN	1	0	NaN
6	77	25.9833	35.9167	9.26667	13	40	6	NaN	NaN	NaN	NaN	NaN	NaN	1	0	NaN
6	78	26.3167	29.0833	2.51667	39	15	1	26.5333	36	9.46667	2	0	0	1	1	0.0166667
6	79	23.65	30.1667	5.93333	59	35	3	NaN	NaN	NaN	NaN	NaN	NaN	1	0	NaN
6	80	22.3167	30.9167	6.6	10	120	3	NaN	NaN	NaN	NaN	NaN	NaN	1	0	NaN
6	81	21.4	35.4167	9.6	26	265	7	26.8333	35.75	8.88333	20	2	1	1	1	0.140556
6	82	26.0667	34.3333	7.01667	11	75	4	NaN	NaN	NaN	NaN	NaN	NaN	1	0	NaN
6	83	25.7333	34.25	8.01667	11	30	5	NaN	NaN	NaN	NaN	NaN	NaN	1	0	NaN
6	84	26.15	35.75	8.43333	14	70	6	NaN	NaN	NaN	NaN	NaN	NaN	1	0	NaN
6	85	25.3167	33.3333	5.93333	76	125	5	NaN	NaN	NaN	NaN	NaN	NaN	1	0	NaN
6	86	NaN	NaN	NaN	NaN	NaN	0	26.55	27.5	0.95	3	0	0	0	1	10.1594
6	87	21.7333	28.9	6.5	6	40	3	NaN	NaN	NaN	NaN	NaN	NaN	1	0	NaN
6	88	22.3167	29.1667	5.76667	18	65	5	NaN	NaN	NaN	NaN	NaN	NaN	1	0	NaN
6	89	21.9833	32.75	7.1	58	220	6	NaN	NaN	NaN	NaN	NaN	NaN	1	0	NaN
6	90	23.7333	29.5	4.68333	10	65	3	24.75	30.75	5.76667	30	14	5	1	1	10.2281
6	91	26.5667	31.4167	4.76667	347	5	1	NaN	NaN	NaN	NaN	NaN	NaN	1	0	NaN
6	92	27.4	31.5	4.1	13	0	0	28.5833	32.5	3.85	20	4	2	1	1	10.0681
6	93	23.2333	29.9167	6.26667	11	25	2	NaN	NaN	NaN	NaN	NaN	NaN	1	0	NaN
6	94	21.9833	32.75	9.68333	30	65	6	NaN	NaN	NaN	NaN	NaN	NaN	1	0	NaN
6	95	24.4833	31.0833	6.01667	7	35	5	NaN	NaN	NaN	NaN	NaN	NaN	1	0	NaN
6	96	23.0667	33.4167	9.18333	17	70	9	NaN	NaN	NaN	NaN	NaN	NaN	1	0	NaN
6	97	24.5667	33.3333	8.18333	9	35	5	24.2833	34.25	9.91667	2	3	1	1	1	6.09917
6	98	24.65	35.1667	9.26667	124	75	5	NaN	NaN	NaN	NaN	NaN	NaN	1	0	NaN
6	99	24.9	32.75	5.93333	11	115	5	25.0833	32.75	7.41667	5	15	5	1	1	1.09639
6	100	27.8167	34.25	5.76667	57	40	2	28.4167	34	5.08333	10	30	6	1	1	10.3639
6	101	26.2333	35	8.26667	16	30	4	26.0833	34	7.66667	5	15	4	1	1	1.15417
6	102	26.15	33.6667	6.01667	32	90	6	26.4167	33.25	6.8	10	2	1	1	1	1.10694
6	103	25.4	34.25	8.26667	9	35	3	NaN	NaN	NaN	NaN	NaN	NaN	1	0	NaN
6	104	29.9	35.8333	5.18333	11	45	5	NaN	NaN	NaN	NaN	NaN	NaN	1	0	NaN
6	105	24.15	35	8.6	13	135	12	24.9167	35.25	10.2667	10	4	2	1	1	0.478611
6	106	26.9	36.3333	7.93333	77	90	6	NaN	NaN	NaN	NaN	NaN	NaN	1	0	NaN
6	107	25.8167	35.6667	7.18333	13	160	9	NaN	NaN	NaN	NaN	NaN	NaN	1	0	NaN
6	108	24.2333	35.1667	8.76667	30	130	8	NaN	NaN	NaN	NaN	NaN	NaN	1	0	NaN
6	109	25.9	33.5833	5.35	10	140	7	25.5833	33.75	8.11667	20	3	1	1	1	7.8875
6	110	26.15	33.5833	5.93333	67	90	5	25.4167	34	8.46667	10	7	3	1	1	1.59806
6	111	26.9	33.8333	6.35	9	35	3	NaN	NaN	NaN	NaN	NaN	NaN	1	0	NaN
6	112	25.9	32.75	5.51667	15	80	5	NaN	NaN	NaN	NaN	NaN	NaN	1	0	NaN
7	1	NaN	NaN	NaN	NaN	NaN	NaN	27.25	32.25	4.83333	15	10	2	0	1	8.10667
7	2	NaN	NaN	NaN	NaN	NaN	NaN	NaN	NaN	NaN	NaN	NaN	NaN	0	0	NaN
7	3	NaN	NaN	NaN	NaN	NaN	NaN	26.3333	33	6.66667	5	0	0	0	1	0.0902778
7	4	NaN	NaN	NaN	NaN	NaN	NaN	22.6667	33	10.25	10	5	2	0	1	0.626111
7	5	NaN	NaN	NaN	NaN	NaN	NaN	24.5	32.5	7.83333	15	10	1	0	1	0.00555556
7	6	NaN	NaN	NaN	NaN	NaN	NaN	27.5833	33.25	5.58333	5	5	2	0	1	0.0872222
7	7	26.65	30.25	3.01667	13	35	3	26.9167	30.75	3.83333	10	0	0	1	1	0.0166667
7	8	25.65	32.1667	6.43333	11	5	1	25.5833	32.25	6.66667	5	0	0	1	1	0.130556
7	9	26.9	34.9167	8.01667	11	0	0	27	35	7.66667	0	20	2	1	1	0.346667
7	10	21.8167	32.75	8.1	176	170	5	24.1667	33	8.5	10	20	3	1	1	0.0166667
7	11	24.15	32.5833	7.18333	9	75	8	26.5	32.75	6.08333	15	10	1	1	1	0.301111
7	12	27.4	35.8333	8.43333	11	0	0	27	36	9	0	0	0	1	1	0.0166667
7	13	24.9833	29.9167	4.68333	30	15	3	24.5833	30.25	5.66667	5	0	0	1	1	4.64833
7	14	23.9833	32.4167	6.93333	10	90	8	24.1667	32	7.75	10	5	1	1	1	0.0588889
7	15	26.4	32.4167	4.26667	9	105	6	26.8333	33	5.5	20	40	2	1	1	0.0166667
7	16	28.3167	34.6667	6.18333	8	10	2	27	34.5	7.25	0	15	1	1	1	0.446944
7	17	22.5667	34.4167	8.85	18	180	7	27.25	34.5	7	15	15	2	1	1	0.47
7	18	24.4	33.8333	7.76667	29	100	5	24.6667	32	7	10	20	1	1	1	0.165556
7	19	22.15	33.8333	6.93333	26	285	7	27.25	34	6.25	15	30	3	1	1	1.31278
7	20	24.4833	34.6667	8.6	16	95	6	27.25	33.5	6.16667	15	5	1	1	1	0.573611
7	21	29.65	35.3333	5.35	12	20	3	29.0833	35.25	6.08333	5	5	1	1	1	0.183333
7	22	26.7333	34.75	7.85	59	10	2	25.4167	34.75	9.25	10	5	1	1	1	0.245278
7	23	28.15	31.9167	3.6	24	10	2	28.3333	32.25	3.91667	20	0	0	1	1	0.0305556
7	24	23.2333	29.6667	4.68333	28	105	9	23.25	30	6.66667	15	5	1	1	1	0.0883333
7	25	22.7333	35	8.51667	22	225	9	22.6667	33.5	9.83333	10	60	4	1	1	0.0355556
7	26	24.0667	28.6667	4.6	9	0	0	24.6667	28.75	4	10	5	1	1	1	0.78
7	27	NaN	NaN	NaN	NaN	NaN	0	21.75	39.5	17.75	0	0	0	0	1	0.268611
7	28	23.9	29	4.76667	35	20	2	23.8333	29	5.08333	5	5	2	1	1	0.205278
7	29	23.65	32.3333	8.01667	84	40	5	23.5833	32.5	8.66667	5	15	3	1	1	3.24111
7	30	27.15	34.6667	6.93333	53	35	2	27	34.5	7.33333	0	10	1	1	1	3.64417
7	31	28.5667	31.4167	2.76667	11	5	1	NaN	NaN	NaN	NaN	NaN	NaN	1	0	NaN
7	32	22.4	30	6.68333	312	55	3	22.0833	30	7.66667	5	15	2	1	1	0.228889
7	33	24.7333	32.4167	7.51667	45	10	2	24.5833	32.5	7.83333	5	5	1	1	1	0.0544444
7	34	NaN	NaN	NaN	NaN	NaN	0	NaN	NaN	NaN	NaN	NaN	NaN	0	0	NaN
7	35	22.8167	30.5833	7.68333	16	5	1	23.0833	31	7.91667	5	0	0	1	1	0.460278
7	36	23.65	31	7.18333	8	10	2	24.0833	31.25	7.08333	5	5	1	1	1	0.0805556
7	37	27.4833	35.3333	7.01667	26	50	2	NaN	NaN	NaN	NaN	NaN	NaN	1	0	NaN
7	38	22.3167	29.5	5.43333	11	105	6	24.25	29.5	4	15	75	2	1	1	0.324444
7	39	26.7333	31.3333	4.6	6	0	0	27.25	31.5	4.25	0	0	0	1	1	1.88667
7	40	21.3167	31.6667	8.35	119	120	6	23	31.75	8	0	45	2	1	1	0.101667
7	41	NaN	NaN	NaN	NaN	NaN	0	NaN	NaN	NaN	NaN	NaN	NaN	0	0	NaN
7	42	24.8167	29.9167	5.1	7	0	0	24.75	30	5.25	15	0	0	1	1	2.12056
7	43	24.5667	32.25	7.43333	21	15	3	24.6667	32	7.33333	10	0	0	1	1	0.683333
7	44	NaN	NaN	NaN	NaN	NaN	0	22	38	15.5	0	30	1	0	1	5.51667
7	45	22.2333	29.5833	6.01667	17	80	4	23.75	29.75	6	0	0	0	1	1	0.0727778
7	46	23.5667	35.6667	10.5167	38	95	3	23.75	33.25	9.16667	0	20	1	1	1	11.9717
7	47	31.3167	35.5	4.1	30	5	1	31	37.25	5.75	0	30	2	1	1	2.96
7	48	NaN	NaN	NaN	NaN	NaN	0	21.25	37.5	16	0	15	1	0	1	2.46861
7	49	27.9833	29	0.6	111	25	1	NaN	NaN	NaN	NaN	NaN	NaN	1	0	NaN
7	50	22.4	31.9167	8.51667	23	60	5	22	31.75	9.5	15	15	1	1	1	1.33694
7	51	28.2333	33.5	5.18333	9	5	1	27.75	34.25	6.5	0	0	0	1	1	1.25611
7	52	26.7333	30.5	3.6	22	10	2	26.5	30	3.5	0	0	0	1	1	2.26833
7	53	26.4833	30.4167	3.93333	26	0	0	NaN	NaN	NaN	NaN	NaN	NaN	1	0	NaN
7	54	24.9	35.3333	9.35	15	65	4	24.25	35	10.6667	0	5	2	1	1	1.19361
7	55	NaN	NaN	NaN	NaN	NaN	0	NaN	NaN	NaN	NaN	NaN	NaN	0	0	NaN
7	56	23.4	34.8333	10.1833	23	75	4	NaN	NaN	NaN	NaN	NaN	NaN	1	0	NaN
7	57	27.4	34.25	5.01667	5	110	5	22.75	35	11.75	0	30	2	1	1	0.0166667
7	58	26.5667	33.9167	7.26667	16	5	1	26.5	35	8.33333	0	10	1	1	1	7.03833
7	59	24.5667	31	6.1	11	20	4	24.6667	31.25	6.33333	10	15	4	1	1	4.59
7	60	25.9833	31.75	5.1	29	40	3	25.9167	32	5.91667	10	10	2	1	1	10.3997
7	61	23.65	34.1667	8.85	15	100	4	22.9167	34.25	11	10	20	2	1	1	1.41111
7	62	NaN	NaN	NaN	NaN	NaN	0	NaN	NaN	NaN	NaN	NaN	NaN	0	0	NaN
7	63	24.0667	34.0833	8.85	6	70	4	NaN	NaN	NaN	NaN	NaN	NaN	1	0	NaN
7	64	24.4	32.75	7.85	19	30	4	23.5	33	9.33333	0	10	2	1	1	0.321389
7	65	24.9833	27.75	2.35	8	25	3	28.1667	33	4.75	10	5	1	1	1	10.6672
7	66	29.15	34.1667	4.85	11	10	2	NaN	NaN	NaN	NaN	NaN	NaN	1	0	NaN
7	67	27.4	33.4167	5.85	17	10	1	NaN	NaN	NaN	NaN	NaN	NaN	1	0	NaN
7	68	NaN	NaN	NaN	NaN	NaN	0	27.25	31	3	30	45	2	0	1	4.69806
7	69	20.3333	32.9167	11.0833	76	90	6	NaN	NaN	NaN	NaN	NaN	NaN	1	0	NaN
7	70	22.15	32	7.68333	32	130	4	22.0833	32	9.25	5	40	2	1	1	0.822778
7	71	21.9833	32.6667	8.85	123	110	12	22.25	34	11	0	45	3	1	1	7.46472
7	72	NaN	NaN	NaN	NaN	NaN	0	23.25	37	13.6667	0	5	2	0	1	0.5225
7	73	24.5667	29.0833	3.85	11	40	5	NaN	NaN	NaN	NaN	NaN	NaN	1	0	NaN
7	74	30.8167	35.4167	3.85	11	45	6	29.75	37.5	7	0	45	2	1	1	6.84056
7	75	25.4	30.3333	3.85	56	65	5	24.4167	37.75	13.3333	10	0	0	1	1	10.0172
7	76	27.4833	30.1667	2.1	10	35	3	NaN	NaN	NaN	NaN	NaN	NaN	1	0	NaN
7	77	22.4833	34.5833	9.1	38	180	4	22.1667	32.5	10.1667	10	10	1	1	1	8.70694
7	78	NaN	NaN	NaN	NaN	NaN	0	23.0833	40.5	17.4167	5	0	0	0	1	1.24333
7	79	20.65	36.5833	15.7667	34	10	2	21	37	15.9167	0	5	1	1	1	0.0166667
7	80	19.9	37.75	17.85	8	0	0	NaN	NaN	NaN	NaN	NaN	NaN	1	0	NaN
7	81	28.0667	34.0833	3.35	15	160	3	31.9167	34.25	2.33333	10	0	0	1	1	0.741111
7	82	22.7333	35.1667	11.5167	11	55	10	22.6667	35.75	12.8333	10	15	1	1	1	9.85167
7	83	NaN	NaN	NaN	NaN	NaN	0	22.1667	38	15.8333	10	0	0	0	1	9.32056
7	84	25.4	37	6.01667	32	335	3	NaN	NaN	NaN	NaN	NaN	NaN	1	0	NaN
7	85	25.3167	33	7.43333	79	15	3	25.3333	33.5	8	5	10	1	1	1	1.39722
7	86	30.15	37.4167	7.26667	99	0	0	30	25.5	-4.5	0	0	0	1	1	8.25833
7	87	24.4	29.8333	4.76667	13	40	3	25.0833	30	4.75	5	10	2	1	1	1.64361
7	88	22.7333	35.8333	3.93333	8	550	6	21.4167	39.25	17.3333	10	30	1	1	1	3.16611
7	89	23.5667	30.6667	6.43333	101	40	3	24	31	6.91667	0	5	2	1	1	3.14417
7	90	20.8167	34.75	12.85	9	65	2	NaN	NaN	NaN	NaN	NaN	NaN	1	0	NaN
7	91	24.4	34.4167	9.26667	23	45	3	24.5	34.25	9.66667	0	5	1	1	1	1.41222
7	92	24.9833	31.1667	5.76667	113	25	2	25.5	31.5	5.91667	0	5	1	1	1	0.721389
7	93	30.8167	35.4167	4.26667	27	20	2	NaN	NaN	NaN	NaN	NaN	NaN	1	0	NaN
7	94	27.2333	30.1667	2.68333	9	15	1	27	30	3	0	0	0	1	1	1.17472
7	95	20.75	33.3333	11.5833	129	60	4	NaN	NaN	NaN	NaN	NaN	NaN	1	0	NaN
7	96	NaN	NaN	NaN	NaN	NaN	0	23.5	37.5	13.9167	0	5	1	0	1	9.89555
7	97	23.5667	30.25	5.01667	21	100	6	21.5	37.5	15.8333	0	10	2	1	1	7.145
7	98	21.7333	33.3333	11.1	13	30	5	21.75	36.5	14.5	15	15	2	1	1	11.1861
7	99	23.9833	32.3333	6.26667	7	125	5	24.6667	32.5	6.75	10	65	2	1	1	9.18639
7	100	24.9833	32.75	6.6	37	70	5	24.75	33	7.75	15	30	1	1	1	1.25889
7	101	25.3167	28.75	3.26667	12	10	2	25.6667	29.25	3.5	10	5	2	1	1	0.644722
7	102	27.1667	33.4667	6.3	0	0	0	26.5	33.5	7	0	0	0	1	1	1.53722
7	103	22.0667	32.1667	7.26667	113	170	7	30.5	32.5	2	240	0	0	1	1	2.89889
7	104	NaN	NaN	NaN	NaN	NaN	0	NaN	NaN	NaN	NaN	NaN	NaN	0	0	NaN
7	105	23.0667	34.3333	10.9333	18	20	2	22.5	34.75	12.1667	0	5	1	1	1	1.19972
7	106	24.4833	34	9.26667	14	15	3	NaN	NaN	NaN	NaN	NaN	NaN	1	0	NaN
7	107	26.8167	33.8333	6.68333	10	20	1	27	34	7	0	0	0	1	1	0.62
7	108	28.8167	30.75	1.35	36	35	4	NaN	NaN	NaN	NaN	NaN	NaN	1	0	NaN
7	109	28.4833	30.6667	1.76667	28	25	2	NaN	NaN	NaN	NaN	NaN	NaN	1	0	NaN
7	110	20.5	33.5833	11.75	185	80	6	20.5	32	11	0	30	2	1	1	2.53
7	111	NaN	NaN	NaN	NaN	NaN	0	NaN	NaN	NaN	NaN	NaN	NaN	0	0	NaN
7	112	31.65	35.5833	3.6	90	20	4	27	36	8.25	0	45	1	1	1	11.9881
8	1	NaN	NaN	NaN	NaN	NaN	NaN	23.5	32.5	8.25	30	45	4	0	1	1.64778
8	2	23.5667	30.3333	6.68333	16	5	1	23.5	30.5	6.66667	60	20	2	1	1	1.90528
8	3	23.3167	30.8333	7.18333	5	20	2	23.3333	31	7.16667	20	30	2	1	1	0.285833
8	4	24.15	31.3833	6.15	10	65	4	23.8333	32	6.66667	50	90	5	1	1	0.127222
8	5	25.0667	33.4167	6.76667	13	95	3	25	33.5	7.16667	30	80	5	1	1	4.78
8	6	25.3167	35	8.01667	13	100	7	25.5	36	10.1667	30	20	4	1	1	0.0166667
8	7	24.0667	31.75	7.35	70	20	1	24	32	7.75	60	15	4	1	1	0.2
8	8	23.8167	31.8333	7.01667	34	60	6	24	31.75	7.5	60	15	3	1	1	0.196389
8	9	23.4	30.25	6.6	18	15	1	23.5	30.5	6.83333	30	10	2	1	1	3.01667
8	10	23.15	30.4167	6.26667	7	60	3	23.1667	30.75	7.08333	10	30	3	1	1	0.176389
8	11	24.0667	32.4167	7.43333	7	55	2	24	32.5	8.25	30	15	2	1	1	0.0675
8	12	25.65	32.9167	6.26667	9	60	2	25.8333	33	6.41667	20	45	4	1	1	10.2942
8	13	24.4	32.1667	6.26667	0	90	7	24.25	33.5	8.5	15	45	3	1	1	0.252778
8	14	24.2333	32.4167	7.85	41	20	2	23.8333	32.75	8.66667	20	15	3	1	1	0.0669444
8	15	23.9	32.0833	6.51667	7	100	4	23.6667	32.5	7.58333	40	75	7	1	1	0.146111
8	16	23.2333	29.75	6.1	5	25	2	23.6667	30.75	6.33333	10	45	4	1	1	0.0486111
8	17	23.15	31	7.43333	8	25	2	23.1667	33.5	9.33333	10	60	4	1	1	1.95361
8	18	23.8167	33.6667	8.68333	8	70	5	24	33.75	9.5	15	15	2	1	1	3.80028
8	19	24.4	33.3333	6.76667	17	130	4	24.1667	33.5	8.58333	10	45	6	1	1	0.0166667
8	20	27.7333	32.1667	3.93333	11	30	2	29.3333	33.5	3.66667	20	30	3	1	1	2.38778
8	21	24.3167	31.6667	6.93333	11	25	4	24.25	32.5	7.5	15	45	4	1	1	0.481111
8	22	25.4833	32	6.01667	9	30	4	25.6667	32.75	6.83333	10	15	3	1	1	0.118611
8	23	24.65	33.6667	5.51667	14	210	5	24.1667	33.75	7.08333	10	150	3	1	1	0.138889
8	24	23.9	30.3333	5.68333	35	45	3	24.1667	30.75	3.58333	10	180	4	1	1	2.83111
8	25	23.5667	30.75	6.51667	11	40	1	23.9167	31	5.08333	10	120	5	1	1	10.4358
8	26	24.4833	33	7.35	12	70	5	NaN	NaN	NaN	NaN	NaN	NaN	1	0	NaN
8	27	24.8167	33.9167	7.51667	13	95	3	24.6667	34	8.66667	10	40	3	1	1	3.55222
8	28	23.7333	32	7.1	12	70	3	23.5833	32.5	6.25	5	160	3	1	1	0.319444
8	29	23.9	32.8333	7.68333	7	75	6	24.1667	33	8.5	10	20	3	1	1	3.97417
8	30	24.4833	33.6667	7.51667	6	100	3	24.0833	33.75	8	5	100	5	1	1	0.13
8	31	24.4833	30.6667	4.93333	23	75	3	24.1667	31	5.5	10	80	3	1	1	0.0919444
8	32	23.9833	30.8333	6.1	8	45	3	NaN	NaN	NaN	NaN	NaN	NaN	1	0	NaN
8	33	23.15	33.1667	6.43333	12	215	8	NaN	NaN	NaN	NaN	NaN	NaN	1	0	NaN
8	34	25.8167	34.3333	7.1	27	85	6	26.1667	34.5	7.33333	10	60	3	1	1	3.16639
8	35	24.65	33.0833	7.85	11	35	3	24.6667	33.25	8.16667	10	25	3	1	1	6.31833
8	36	24.3167	33.4167	7.43333	5	100	7	NaN	NaN	NaN	NaN	NaN	NaN	1	0	NaN
8	37	23.15	33.0833	7.43333	9	150	7	23.5833	33.25	8.66667	5	60	5	1	1	0.0341667
8	38	24.3167	30.8333	6.18333	9	20	3	NaN	NaN	NaN	NaN	NaN	NaN	1	0	NaN
8	39	24.1667	30.5	5.83333	0	30	4	24.0333	30.5	5.71667	2	45	5	1	1	1.59972
8	40	27.4	34.4167	6.51667	12	30	1	NaN	NaN	NaN	NaN	NaN	NaN	1	0	NaN
8	41	26.3167	33.8333	7.01667	10	30	4	NaN	NaN	NaN	NaN	NaN	NaN	1	0	NaN
8	42	25	32.8333	6.66667	0	70	2	24.6667	32.75	7.08333	10	60	4	1	1	0.542222
8	43	25.3167	32.0833	6.51667	10	15	3	24.5833	32.25	7.41667	5	15	2	1	1	0.696111
8	44	24.65	31.0833	5.76667	13	40	2	24.5833	30.75	5.66667	5	30	4	1	1	0.075
8	45	23.4	30.9167	7.01667	19	30	2	NaN	NaN	NaN	NaN	NaN	NaN	1	0	NaN
8	46	23.2333	32.8333	7.68333	9	115	7	23.4167	33.5	9.41667	10	40	4	1	1	1.11889
8	47	25.3167	33.5	7.68333	22	30	4	NaN	NaN	NaN	NaN	NaN	NaN	1	0	NaN
8	48	25.7333	34.25	7.51667	5	60	5	25.4167	34	7.91667	10	40	5	1	1	1.02306
8	49	23.65	31.4167	7.6	25	10	2	23.0833	31	7.58333	5	20	4	1	1	0.188333
8	50	23.15	32.75	8.68333	27	55	5	23.5	32.75	8.83333	0	25	3	1	1	6.97333
8	51	23.65	31.3333	6.68333	22	60	4	23.2833	31	7.46667	2	15	3	1	1	0.246111
8	52	24.0667	31.1667	6.6	0	30	1	23.55	31	7.2	3	15	3	1	1	0.853611
8	53	25.15	32.9167	6.51667	8	75	1	24.5833	32.75	6.83333	5	80	4	1	1	4.44278
8	54	25.9	34.1667	6.85	22	85	1	NaN	NaN	NaN	NaN	NaN	NaN	1	0	NaN
8	55	24.5667	32.6667	6.68333	11	85	3	24.55	33	7.7	3	45	3	1	1	0.811389
8	56	24.15	30.8333	6.43333	6	15	3	24.5333	31	5.96667	2	30	3	1	1	0.219722
8	57	25.0667	32.3333	7.18333	2	5	1	25.0833	32.75	7.25	5	25	3	1	1	0.0166667
8	58	22.8167	31	7.76667	9	25	3	23	31.25	8	0	15	3	1	1	3.19639
8	59	24.4	30.5	5.68333	9	25	5	24.05	30.75	6.53333	3	10	2	1	1	0.152778
8	60	23.3167	32	7.93333	3	45	4	23.2833	32.25	8.71667	2	15	3	1	1	0.258889
8	61	26.2333	35.1667	6.35	11	155	4	26.05	36.25	9.2	3	60	6	1	1	0.624444
8	62	23.7333	34	8.01667	13	135	7	NaN	NaN	NaN	NaN	NaN	NaN	1	0	NaN
8	63	23.4	32.3333	7.18333	12	105	5	23.25	33	8.41667	0	80	4	1	1	2.32639
8	64	23.9833	32.3333	7.85	6	30	3	23.5	32.75	8.91667	0	20	3	1	1	2.59833
8	65	23.65	30.6667	6.68333	24	20	3	23.75	31	7.08333	0	10	3	1	1	0.135
8	66	22.9833	30.5	6.43333	13	65	7	23	30.75	7.41667	0	20	4	1	1	1.35639
8	67	24.5667	30.75	5.85	14	20	2	24.1667	30.5	5.58333	10	45	4	1	1	1.41889
8	68	25.15	34	8.26667	28	35	4	23.8333	34.25	9.75	5	40	5	1	1	8.29333
8	69	24	34.3333	9.25	0	65	6	23.5833	34	9.75	5	40	5	1	1	0.0577778
8	70	25.0667	33.5	5.76667	30	160	5	23.6667	33.25	6.91667	10	160	5	1	1	1.72417
8	71	23.9	32.0833	6.93333	13	75	2	23.6667	32.25	7.58333	10	60	5	1	1	2.16722
8	72	24.4	31.5833	5.93333	25	75	4	24.1667	31.25	6.75	10	20	4	1	1	0.075
8	73	24.0667	31.5833	6.76667	40	45	4	NaN	NaN	NaN	NaN	NaN	NaN	1	0	NaN
8	74	25.65	35.25	6.68333	9	175	2	25.55	31.25	5.36667	3	20	3	1	1	0.26
8	75	25.3167	32.25	6.26667	7	40	4	NaN	NaN	NaN	NaN	NaN	NaN	1	0	NaN
8	76	25.9	33.1667	6.76667	24	30	4	25.1667	33.5	8.08333	10	15	3	1	1	0.495555
8	77	24.7333	33.25	7.35	17	70	4	24.6167	33	7.71667	7	40	3	1	1	0.131111
8	78	23.5667	32.1667	7.93333	10	40	2	23.5	31.75	8	0	15	2	1	1	3.10333
8	79	24.5667	32.0833	7.1	34	25	1	23.5833	32	8.25	5	10	3	1	1	2.33
8	80	23.8167	31.4167	6.85	13	45	6	23.1667	31	7.41667	10	25	4	1	1	3.04889
8	81	23.5667	30.5833	6.93333	20	5	1	23.5	31	7.33333	0	10	3	1	1	0.0805556
8	82	25.3167	31.9167	6.01667	13	35	2	25.6333	32.75	6.86667	8	15	4	1	1	3.60305
8	83	25.9833	32.9167	6.26667	10	40	4	26.05	33.25	7.03333	3	10	2	1	1	11.9811
8	84	23.8167	30.5833	5.76667	31	60	5	24.0833	31	6.75	5	10	3	1	1	1.01611
8	85	23.65	31.5	6.68333	29	70	6	23.7833	32	8.05	2	10	2	1	1	0.0775
8	86	23.65	30.8333	6.35	24	50	2	23.5833	31	7.08333	5	20	3	1	1	6.44444
8	87	22.4	33.25	10.1833	9	40	4	23.0333	33.5	10.2667	2	12	3	1	1	7.47778
8	88	27.15	28.4167	0.933333	66	20	2	26.1667	33	2.83333	10	240	7	1	1	4.15806
8	89	24.15	31.6667	6.51667	197	60	3	22.05	33	9.95	3	60	3	1	1	0.0683333
8	90	25.8167	30	3.85	12	20	4	25.9167	30.25	4	10	20	3	1	1	9.24944
8	91	24	30.8333	6.66667	15	10	2	23.9167	31.25	7.08333	10	15	2	1	1	7.38389
8	92	24.4	31	5.51667	34	65	6	24.6667	31.25	6.25	10	20	3	1	1	6.44028
8	93	24.9833	31.8333	6.51667	11	20	2	25.5	32	6.38333	0	7	2	1	1	1.82583
8	94	24.9	38.1667	8.6	11	280	5	27.6333	35	7.11667	8	15	2	1	1	11.2292
8	95	23.0667	30.5	6.85	9	35	2	23.5333	31	7.21667	2	15	2	1	1	3.39583
8	96	23.65	29.8333	4.26667	13	115	5	24.25	30	4.75	15	60	3	1	1	1.88056
8	97	23.9833	34	8.43333	10	95	6	24.0333	34	9.55	2	25	2	1	1	11.9958
8	98	24.9833	32.5	7.18333	9	20	2	NaN	NaN	NaN	NaN	NaN	NaN	1	0	NaN
8	99	22.9	31.6667	8.01667	12	45	5	23.2833	32.25	8.3	2	40	3	1	1	0.223889
8	100	24.4833	31.5833	6.6	8	30	2	24.55	32	7.2	3	15	2	1	1	2.375
8	101	23.4	30.4167	5.76667	25	75	2	24.05	31	4.95	3	120	5	1	1	2.57806
8	102	23.3167	30.5833	6.85	3	25	1	24.0833	31	5.91667	5	60	4	1	1	4.37556
8	103	24.65	32.0833	5.51667	20	115	8	25.1333	32.75	6.28333	8	80	6	1	1	10.7086
8	104	27.15	33.0833	5.01667	36	55	4	NaN	NaN	NaN	NaN	NaN	NaN	1	0	NaN
8	105	24.5667	30.75	5.76667	10	25	2	24.6167	31	6.13333	7	15	2	1	1	7.75694
8	106	25.0667	31.5	5.18333	10	75	2	25.6	31.75	5.9	6	15	2	1	1	4.34361
8	107	23.65	31.0833	6.6	9	50	3	24.0833	32	7.66667	5	15	4	1	1	8.06861
8	108	23.65	30.5833	5.35	11	95	1	24	31	5	0	120	3	1	1	9.49889
8	109	24.15	32.25	7.18333	10	55	5	25.0833	32.5	7.08333	5	20	3	1	1	7.59528
9	1	NaN	NaN	NaN	NaN	NaN	NaN	25.3333	32.5	7.16667	5	0	0	0	1	0.433333
9	2	24.9833	31.4167	6.43333	15	0	0	24.9167	31.5	6.58333	10	0	0	1	1	2.91083
9	3	24.7333	32.1667	6.93333	49	30	1	24.8333	31.75	6.88333	5	2	2	1	1	0.290556
9	4	24.3333	31.3333	6.16667	0	50	4	24.1667	30.25	5.5	10	35	4	1	1	0.015
9	5	24.9833	32.1667	7.1	11	5	1	24.9167	32.25	7.33333	10	0	0	1	1	2.72917
9	6	25.4	32.3333	6.85	10	5	1	25.3333	32.25	6.91667	5	0	0	1	1	0.0166667
9	7	24.9833	32.5	7.51667	22	0	0	25.0333	32.5	7.46667	2	0	0	1	1	2.12833
9	8	23.8167	33.5	9.01667	38	40	3	24.0833	33.25	9	5	10	1	1	1	0.112778
9	9	21	32	9	19	120	3	24.0333	32	7.8	2	10	1	1	1	0.460556
9	10	24.8167	32.6667	7.51667	5	20	2	25.0833	32.75	7.41667	5	15	1	1	1	0.0205556
9	11	24.3167	32.4167	7.18333	17	55	3	24.5833	32.5	7.33333	20	35	3	1	1	0.1
9	12	24.3167	31.4167	6.85	12	15	2	24.8333	31.5	6.5	5	10	2	1	1	0.0130556
9	13	26.2333	33.1667	6.93333	14	0	0	25.3333	32.5	7.08333	5	5	2	1	1	0.255278
9	14	24.5667	33.0833	7.93333	15	35	1	23.9167	32	7.91667	10	10	1	1	1	0.854444
9	15	21.9833	34.1667	7.76667	19	265	9	25.75	32.5	6.75	30	0	0	1	1	0.645833
9	16	26.0667	34.6667	7.51667	11	65	7	25.8333	34	7.5	20	40	1	1	1	1.63
9	17	25.7333	33.9167	7.43333	12	45	4	25.3333	33	7.41667	20	15	1	1	1	0.407778
9	18	24.8167	33.25	8.18333	7	15	3	24.0833	32.25	7.91667	5	15	1	1	1	0.170833
9	19	24.3167	31.6667	7.35	17	0	0	NaN	NaN	NaN	NaN	NaN	NaN	1	0	NaN
9	20	26.3167	33.3333	7.01667	10	0	0	25.5333	32.5	6.8	2	10	1	1	1	0.309722
9	21	27.4	34.1667	6.68333	18	5	1	NaN	NaN	NaN	NaN	NaN	NaN	1	0	NaN
9	22	24.8167	34.75	9.01667	76	55	3	24.6667	32.5	7.25	10	35	2	1	1	2.07972
9	23	24.5667	34.5	9.68333	54	15	3	24.5833	33.75	8.66667	5	30	4	1	1	0.200555
9	24	25.9	33	7.01667	12	5	1	25.3333	32.5	7.06667	5	6	2	1	1	0.0875
9	25	25.3167	33.3333	7.51667	6	30	3	24.5833	32.75	7.91667	5	15	2	1	1	0.0166667
9	26	24.2333	31.9167	7.68333	10	0	0	23.75	31	7.25	15	0	0	1	1	0.48
9	27	28.65	30.5833	1.93333	12	0	0	28.6667	31	2.33333	10	0	0	1	1	4.41194
9	28	24.4833	33	7.85	82	40	3	25.1667	32	6.66667	10	10	1	1	1	1.12139
9	29	23.2333	32.9167	9.43333	10	15	1	23.6667	32.25	8.25	10	20	2	1	1	0.136667
9	30	24.15	32.8333	7.76667	11	55	4	24.75	32.75	7.75	15	15	2	1	1	0.512778
9	31	25.7333	33.4167	7.68333	27	0	0	25.9167	33	7	10	5	1	1	1	0.461667
9	32	25.5667	32.4167	6.76667	31	5	1	25.75	32.5	6.75	15	0	0	1	1	0.251945
9	33	27.0667	34.6667	7.51667	15	5	1	27.25	34	6.58333	15	10	1	1	1	2.75667
9	34	24.3167	31.0833	6.51667	0	15	3	24.4167	31.25	6.5	10	20	3	1	1	0.369722
9	35	24.15	33.9167	8.85	25	55	3	24.75	33.25	8.41667	15	5	2	1	1	1.00611
9	36	24.9	32.5	7.51667	40	5	1	24.3333	32.75	8.33333	5	5	1	1	1	0.778889
9	37	26.5667	33.3333	6.68333	23	5	1	27.25	34.5	7.25	15	0	0	1	1	0.791944
9	38	27.5667	32.4167	4.85	17	0	0	27.5833	32.5	4.91667	5	0	0	1	1	0.150278
9	39	23.2333	32.3333	7.6	8	90	3	NaN	NaN	NaN	NaN	NaN	NaN	1	0	NaN
9	40	25.4	32.4167	6.76667	10	15	1	25.25	32	6.66667	15	5	1	1	1	0.904444
9	41	25.9833	32.6667	6.51667	11	10	1	25.75	32.5	6.58333	15	10	1	1	1	3.08167
9	42	24.65	31.25	6.6	23	0	0	24.75	32.5	7.58333	15	10	2	1	1	0.0166667
9	43	24.15	33.4167	9.01667	6	15	2	25.1667	33	7.66667	10	10	2	1	1	2.72472
9	44	25.8167	33.8333	6.35	13	100	6	26.0833	34	7.41667	5	30	2	1	1	0.6475
9	45	24.0667	32.4167	7.85	122	30	2	24.5833	31.75	7.16667	5	0	1	1	1	8.61806
9	46	23.3167	32.5833	8.01667	7	75	7	24.5833	32.5	7.91667	5	0	0	1	1	3.66333
9	47	23.0667	32.9167	9.43333	42	25	3	24.3333	32.75	8.41667	5	0	0	1	1	1.43139
9	48	21.9	30.5833	6.6	15	125	3	25	30.75	5.75	0	0	0	1	1	6.02861
9	49	23.65	32.4167	8.35	29	25	1	24.5833	32.5	7.91667	5	0	0	1	1	4.26028
9	50	23.4	31.75	8.01667	12	20	2	24.2833	31.75	7.46667	2	0	0	1	1	0.393889
9	51	24.4	31.1667	6.68333	4	5	1	24.9167	31.25	5.83333	10	30	4	1	1	0.267778
9	52	23.7333	32.5	8.6	13	10	2	24.6667	32.5	7.66667	10	10	2	1	1	1.545
9	53	25.0667	32.25	6.93333	8	15	3	25.1667	32.5	7.16667	10	10	2	1	1	1.00528
9	54	23.7333	31.75	7.35	9	40	4	23.9167	32.5	8.16667	10	25	3	1	1	0.764167
9	55	24.0667	32	7.6	31	20	2	24.1667	32.5	8.08333	10	15	2	1	1	7.00556
9	56	24.9	31.25	6.35	13	0	0	25.0833	31.5	6.25	5	10	1	1	1	0.35
9	57	25.0667	33	7.85	25	5	1	25.25	33	7.58333	15	10	1	1	1	2.4425
9	58	26.9	33.6667	6.6	20	10	1	26.6667	34	7.33333	10	0	0	1	1	2.79167
9	59	22.9833	33.5	8.85	56	100	5	23.9167	33.5	9.16667	10	25	4	1	1	3.43167
9	60	26.15	32.75	6.43333	37	10	2	26.25	33	6.5	15	15	3	1	1	2.35
9	61	24.9833	32.3333	7.1	14	15	2	25.1667	32.5	7.16667	10	10	1	1	1	0.0777778
9	62	24.3167	32.75	7.76667	12	40	3	25	32.75	7.5	30	15	2	1	1	4.00583
9	63	24.9833	33.3333	7.93333	8	25	5	25.1667	33	7.58333	10	15	3	1	1	3.7575
9	64	23.65	33.5	8.51667	25	80	4	25.0833	32.75	7.66667	20	0	0	1	1	2.88389
9	65	25.8167	34.0833	7.76667	21	30	3	25.9167	33.75	7.8	10	2	1	1	1	3.00472
9	66	23.5667	31.3333	7.68333	44	5	1	24.6667	31.5	6.66667	10	10	1	1	1	0.561667
9	67	24.9	32.5833	7.51667	6	10	2	25.1667	32.75	7.41667	10	10	2	1	1	4.41055
9	68	23.15	31.8333	7.43333	16	75	8	23.6667	32	8	10	20	4	1	1	4.75361
9	69	23.9	32.5833	8.43333	8	15	3	24.0833	32.5	8.41667	5	0	0	1	1	2.64305
9	70	25.2333	35.1667	8.68333	22	75	1	25.3333	32.5	7.16667	20	0	0	1	1	4.255
9	71	24.7333	31.5833	6.26667	25	35	2	25.4167	32	6.58333	10	0	0	1	1	3.05528
9	72	24.15	32.0833	7.51667	5	25	3	24.1667	31.75	7.58333	10	0	0	1	1	2.8475
9	73	23.65	28.2667	NaN	72	NaN	3	23.8333	31	7.16667	5	0	0	0	1	0.767778
9	74	NaN	NaN	NaN	NaN	NaN	0	24.5833	29.5	4.75	5	10	2	0	1	7.54833
9	75	25.3167	31.9167	6.6	16	0	0	25.3333	31.75	6.16667	5	15	2	1	1	0.415556
9	76	25.0667	32.75	7.51667	10	10	1	25.3333	32.75	7.33333	5	5	1	1	1	4.01472
9	77	23.5667	27.6667	4.1	31	0	0	23.9167	28	4	10	5	3	1	1	7.10333
9	78	21.3167	31	9.18333	28	30	2	23.4167	32.5	9	10	5	2	1	1	2.40528
9	79	23.4	30.5833	6.68333	45	30	2	25.0833	33	7.91667	5	0	0	1	1	2.23528
9	80	22.9833	31.25	7.93333	12	20	1	23.3333	31	7.66667	5	0	0	1	1	6.09083
9	81	25.15	29.1667	3.68333	8	20	2	25.0833	29.5	4.33333	5	5	2	1	1	7.58639
9	82	24.9	32.8333	7.93333	6	0	0	25.0833	33	7.91667	5	0	0	1	1	4.79444
9	83	24.5667	32	7.35	17	5	1	24.0833	32	7.91667	5	0	0	1	1	4.8825
9	84	25.15	31.9167	6.6	12	10	2	25.0833	31.75	6.66667	5	0	0	1	1	0.163333
9	85	25.15	33.25	7.85	16	15	3	25.0833	33.5	8.33333	5	5	1	1	1	1.75833
9	86	24.9	33.5833	8.43333	9	15	2	25.0833	33.5	8.33333	5	5	1	1	1	3.155
9	87	25.7333	34.3333	7.85	20	45	3	25.5833	34	8.08333	5	20	1	1	1	2.66889
9	88	24.3167	32.75	8.18333	27	15	3	24.6667	32.75	8.05	10	2	1	1	1	3.75889
9	89	25.15	32.1667	6.6	11	25	1	25.3333	32	6.5	5	10	1	1	1	4.50611
9	90	24.15	32.25	8.01667	20	5	1	24.0833	32.5	8.33333	5	5	1	1	1	4.00528
9	91	24.9	31.1667	6.18333	12	5	1	25.0833	31.25	6.11667	5	3	1	1	1	0.820278
9	92	23.15	34.4167	9.68333	37	95	4	25.8333	34.25	8.33333	5	5	1	1	1	3.21444
9	93	22.9	33.25	9.35	8	60	3	24.4167	32.5	7.83333	10	15	2	1	1	4.69611
9	94	24.8167	33.0833	7.76667	15	30	2	24.8333	32.75	7.91667	5	0	0	1	1	0.0166667
9	95	24.9	32.6667	7.68333	12	5	1	25.1667	32.75	7.5	10	5	1	1	1	3.82472
9	96	24.9833	32.25	7.01667	3	15	3	NaN	NaN	NaN	NaN	NaN	NaN	1	0	NaN
9	97	24.65	32.4167	7.76667	11	0	0	NaN	NaN	NaN	NaN	NaN	NaN	1	0	NaN
9	98	25.0667	33	7.93333	12	0	0	25.3333	32.5	7	5	10	1	1	1	4.00139
9	99	24.7333	34.4167	8.51667	8	70	3	NaN	NaN	NaN	NaN	NaN	NaN	1	0	NaN
9	100	25.9	33.5	6.76667	73	50	4	26.25	32.5	6.08333	30	10	1	1	1	4.25667
9	101	24.2333	32.6667	6.93333	9	90	3	25.1667	31.5	6.33333	10	0	0	1	1	0.581944
9	102	25.0667	32.5	7.43333	17	0	0	25.3333	32.5	7.16667	5	0	0	1	1	4.00361
9	103	24.9833	33.3333	8.18333	18	10	1	25.3333	33.5	7.91667	5	15	2	1	1	3.04417
9	104	24.4833	32.6667	7.43333	53	45	2	24.5833	32.25	7.33333	5	20	5	1	1	4.8475
9	105	25.5667	32	6.18333	41	15	3	25.5833	32.25	6.58333	20	5	1	1	1	0.363056
9	106	24.15	32.1667	8.01667	10	0	0	24.0833	32	7.91667	20	0	0	1	1	5.72139
9	107	23.4833	33.6667	9.35	61	50	3	23.9167	33.25	9.25	10	5	1	1	1	3.05806
9	108	23.4833	31.9167	7.35	78	65	2	24.8333	32.25	7.41667	5	0	0	1	1	4.30056
9	109	24.2333	32.3333	7.6	9	30	3	24.5833	32.5	7.58333	5	20	4	1	1	4.00361
9	110	25.5667	33.25	7.26667	27	25	1	25	33.5	8.25	15	15	2	1	1	3.00444
9	111	24.9833	32.8333	7.51667	20	20	1	25.1667	33.25	8	10	5	1	1	1	8.79306
9	112	NaN	NaN	NaN	NaN	NaN	NaN	25.25	31.5	6.25	15	0	0	0	1	0.637778
10	1	NaN	NaN	NaN	NaN	NaN	NaN	24.3333	31.25	6.83333	20	5	2	0	1	0.0497222
10	2	25.4	31.3333	5.85	48	5	1	25.6667	31.25	5.58333	25	0	0	1	1	0.153333
10	3	26.4833	33.3333	6.85	11	0	0	27	33.25	6.16667	15	5	2	1	1	0.264444
10	4	23.5667	34	10.1	9	20	4	24.5	34	9.33333	45	10	3	1	1	0.0622222
10	5	25.7333	32.1667	6.1	16	20	4	25.25	32.25	6.75	90	15	2	1	1	0.686111
10	6	24.3167	35	10.4333	19	15	3	25	35	9.66667	45	20	3	1	1	0.117778
10	7	24.2333	29.75	5.26667	12	15	2	23.75	29.75	5.91667	30	5	1	1	1	1.48639
10	8	25.4	35.3333	9.68333	37	15	3	25.75	35.5	9.68333	60	4	2	1	1	0.0294444
10	9	26.4	30.9167	4.01667	14	30	3	26.25	31	4.75	45	0	0	1	1	0.440833
10	10	24.9833	34.75	9.68333	11	5	1	24.3333	34.75	10.4167	20	0	0	1	1	1.01361
10	11	21.65	26.8333	4.93333	63	15	1	22	34	10	15	120	1	1	1	0.0166667
10	12	21.8167	30.9167	7.68333	15	85	5	22.75	31	8.25	45	0	0	1	1	0.333611
10	13	26.4	33.25	6.68333	33	10	2	26.25	33.25	7	15	0	0	1	1	0.128889
10	14	26.65	30.8333	4.1	6	5	1	26.4167	31	4.58333	25	0	0	1	1	0.0166667
10	15	25.3167	34.4167	8.26667	15	50	7	26.5833	34.5	7.91667	20	0	0	1	1	0.0752778
10	16	26.0667	33.1667	6.6	26	30	3	26.3333	33	6.66667	20	0	0	1	1	0.950278
10	17	24.4	33.25	7.68333	19	70	6	25.25	33.25	7.75	45	15	2	1	1	0.356944
10	18	27.8167	35.75	7.93333	27	0	0	27.5	35.5	7.83333	45	10	1	1	1	0.335
10	19	24.65	31	6.01667	20	20	2	24.25	32	7.5	45	15	2	1	1	0.231111
10	20	28.0667	35.4167	6.68333	96	40	4	28.25	33.25	4.91667	180	5	1	1	1	0.728055
10	21	26.4	33.1667	6.1	64	40	4	26	33	6.75	60	15	2	1	1	0.468056
10	22	24.9	35.8333	10.4333	19	30	6	24.75	35.75	10.5	45	30	3	1	1	0.203611
10	23	24.9833	31.25	6.01667	97	15	1	24.5833	31.25	6.58333	20	5	1	1	1	0.443889
10	24	26.0667	35.3333	8.35	17	55	3	26.3333	35.25	8.58333	20	20	2	1	1	9.23194
10	25	20.9167	33.3333	9	103	205	2	21.25	32.5	8.25	30	180	1	1	1	0.0758333
10	26	25.4	31	5.26667	12	20	2	25.5	31.25	5.75	45	0	0	1	1	0.475556
10	27	25.8167	33	6.43333	20	45	5	24.5833	32.25	7.5	20	10	1	1	1	2.54694
10	28	25.65	31.1667	5.51667	18	0	0	25.25	31	5.75	45	0	0	1	1	0.761667
10	29	23.9833	31.3333	6.26667	17	65	5	24.25	31.25	6.83333	75	10	1	1	1	0.484444
10	30	24.15	34.6667	9.1	53	85	4	23.25	32.25	8.83333	30	10	2	1	1	6.67722
10	31	25.5667	33.4167	7.43333	91	25	3	26	33.25	7.16667	45	5	1	1	1	1.19778
10	32	24.3167	32.9167	7.18333	9	85	5	23.25	33.25	9.33333	30	40	1	1	1	0.551667
10	33	24.9	31.3333	5.93333	9	30	4	25.25	31.5	6.25	45	0	0	1	1	0.0711111
10	34	25.4	33.1667	7.18333	14	35	3	25.25	32.25	7	45	0	0	1	1	2.43111
10	35	25.15	32.5	6.93333	14	25	2	25.5	32.25	6.66667	45	5	1	1	1	2.72417
10	36	25.7333	34.4167	7.93333	18	45	3	25.4167	34.5	8.08333	40	60	3	1	1	0.106944
10	37	23.0667	29.5833	4.76667	13	105	3	23.75	29.75	4.91667	45	65	2	1	1	0.501111
10	38	24.65	31.75	6.85	14	15	3	25.5833	32	6.25	80	10	2	1	1	5.96167
10	39	24.9	31.4167	6.26667	16	15	3	25.25	33.25	7.58333	60	25	1	1	1	0.445556
10	40	26.7333	30.75	3.76667	47	15	2	26	31	5	60	0	0	1	1	1.31167
10	41	23.4833	30.8333	5.35	85	120	5	26	31	5	45	0	0	1	1	2.10695
10	42	25.9	30.9167	5.01667	31	0	0	26.25	31	4.75	30	0	0	1	1	0.535833
10	43	25.4	33.6667	8.1	14	10	1	25.75	34	8.16667	30	5	1	1	1	0.113056
10	44	25.8167	35.5	9.18333	24	30	4	26.1667	35.5	9.25	40	5	1	1	1	0.316667
10	45	26.65	35	7.93333	18	25	3	26.9167	36.75	9.75	25	5	1	1	1	0.228611
10	46	25.0667	34.5833	8.18333	11	80	3	26.5	34.5	7.83333	75	10	1	1	1	0.424444
10	47	26.5667	33.0833	6.1	20	25	2	27.0833	33.5	6.16667	50	15	1	1	1	1.04139
10	48	25.4	33.4167	7.51667	36	30	4	26.25	33.5	7.08333	45	10	2	1	1	0.417778
10	49	27.0667	34	6.76667	88	10	2	27.5833	34	6.16667	140	15	1	1	1	0.416389
10	50	25.7333	31.4167	5.35	15	20	1	26.4167	31.5	5.08333	40	0	0	1	1	0.613611
10	51	25.65	30.6667	4.93333	10	5	1	24.75	31.5	5.91667	15	50	1	1	1	0.150278
10	52	25.9	35.3333	8.43333	10	60	2	25.8333	36	9.16667	35	60	2	1	1	0.457222
10	53	20.8333	34.5	12.25	67	85	11	25.75	33.5	7.75	30	0	0	1	1	0.913056
10	54	27.15	35	7.43333	41	25	3	26.25	34	7.66667	45	5	1	1	1	2.85194
10	55	24.5667	36.5	10.5167	33	85	6	24.5833	34.75	9.41667	110	45	1	1	1	1.83583
10	56	27.4	31.3333	3.68333	47	15	1	26.25	30.5	4	75	15	1	1	1	0.3125
10	57	25.8167	34.75	8.85	8	5	1	25.75	33.75	7.91667	45	5	1	1	1	0.335
10	58	27.4	34.3333	6.85	47	5	1	26.25	33	6.75	45	0	0	1	1	10.0644
10	59	26.8167	35.25	7.6	19	50	3	25.9167	34.5	8.58333	25	0	0	1	1	10.3597
10	60	27.2333	35.25	6.6	16	85	7	27.0833	34.25	6.83333	20	20	2	1	1	7.38861
10	61	21.4833	35.25	10.9333	24	170	8	27.5	34.5	6.5	180	30	4	1	1	3.57917
10	62	25.3167	34.3333	7.85	21	70	3	NaN	NaN	NaN	NaN	NaN	NaN	1	0	NaN
10	63	27.0667	35.75	8.18333	32	30	3	27.25	34.75	7.33333	30	10	2	1	1	5.03583
10	64	27.15	36.4167	8.43333	43	50	2	26.9167	35.5	8.16667	70	25	3	1	1	9.97583
10	65	29.3167	35.25	5.93333	75	0	0	28.5	34.25	5.58333	120	10	2	1	1	8.68389
10	66	25.3167	34.75	8.1	5	80	3	24.25	35.75	10.9167	45	35	4	1	1	11.0617
10	67	25.0667	35.9167	9.6	11	75	6	NaN	NaN	NaN	NaN	NaN	NaN	1	0	NaN
10	68	27.15	35.3333	7.6	26	35	2	25.5	34.5	8.41667	45	35	2	1	1	3.48889
10	69	25.9833	35.5	7.68333	27	110	3	25.4167	34.5	8.25	70	50	2	1	1	11.5308
10	70	25.9	36.5833	9.6	71	65	5	NaN	NaN	NaN	NaN	NaN	NaN	1	0	NaN
10	71	25.0667	35.75	7.76667	9	175	8	26.75	34.5	7.41667	180	20	3	1	1	3.41083
10	72	27.5667	36.5833	8.85	13	10	1	27	35.5	8	90	30	3	1	1	0.836944
10	73	24.7333	36	7.1	114	250	5	28.5833	35.25	6.41667	260	15	2	1	1	9.43722
10	74	26.2333	34.25	7.43333	19	35	1	26.0833	33.25	7.08333	80	5	1	1	1	2.23556
10	75	25.2333	34.4167	7.93333	18	75	5	26	33.75	7.75	120	0	0	1	1	6.08139
10	76	25.7333	36.9167	9.68333	14	90	5	26.25	35.25	8.58333	90	25	2	1	1	5.50389
10	77	24.9	35.3333	9.68333	12	45	4	NaN	NaN	NaN	NaN	NaN	NaN	1	0	NaN
10	78	26.0667	35	8.85	19	5	1	26.25	34.25	7.91667	90	5	1	1	1	8.86556
10	79	25.9833	34.4167	7.43333	41	60	3	27.1667	33.75	6.41667	100	10	2	1	1	2.88528
10	80	26.15	34.0833	7.51667	11	25	3	26.25	34.25	7.66667	15	20	2	1	1	10.1294
10	81	25.2333	32.4167	7.01667	11	10	2	24.8333	32.75	7.41667	20	30	2	1	1	3.09028
10	82	24.65	33.3333	7.68333	33	60	4	26.3333	33.75	7.08333	80	20	3	1	1	5.78889
10	83	25.9	35.75	9.76667	25	5	1	26.75	36	8.83333	60	25	3	1	1	2.34
10	84	26.2333	34.3333	7.51667	7	35	5	26.5833	34.25	6.66667	50	60	4	1	1	0.167222
10	85	24.4833	31.75	7.26667	50	0	0	24.1667	32	7.75	25	5	1	1	1	2.38361
10	86	25.5667	31.75	6.18333	76	0	0	24.8333	32	7.08333	35	5	1	1	1	2.95945
10	87	23.4833	31.9167	6.85	9	95	5	NaN	NaN	NaN	NaN	NaN	NaN	1	0	NaN
10	88	25.5667	34.0833	8.43333	8	5	1	26.5	34	7.33333	60	10	1	1	1	0.235278
10	89	24.15	29.9167	5.76667	16	0	0	24.1667	30	5.83333	40	0	0	1	1	0.744444
10	90	25.15	30.0833	4.85	19	5	1	25.3333	30.25	4.78333	65	8	2	1	1	0.514444
10	91	23.8167	30	6.1	68	5	1	24.25	30.5	6.16667	30	5	2	1	1	0.252778
10	92	23.4833	31.3333	7.01667	7	50	4	24.4167	31.75	7.33333	40	0	0	1	1	2.8825
10	93	24.7333	35.25	8.76667	11	105	2	25.25	33.25	8	45	0	0	1	1	3.50806
10	94	27.4	33.1667	5.76667	8	0	0	27.5	33.5	5.91667	30	5	2	1	1	4.48889
10	95	24.5667	33.4167	8.76667	16	5	1	NaN	NaN	NaN	NaN	NaN	NaN	1	0	NaN
10	96	24.2333	34.9167	9.26667	59	85	6	24.5	34.75	9.58333	60	40	3	1	1	1.05278
10	97	24.5667	31.4167	6.51667	3	20	1	25.25	31.75	6.25	45	15	2	1	1	1.0125
10	98	24.8167	29.0833	3.6	15	40	1	25.3333	29.5	4	50	10	3	1	1	0.989167
10	99	20.25	31.25	6.91667	99	245	7	19.6667	31.5	8	10	230	5	1	1	0.5425
10	100	25.0667	35.5833	10.4333	53	5	1	25.25	35.75	10.1667	60	20	2	1	1	8.39
10	101	26.3167	35.3333	9.01667	9	0	0	NaN	NaN	NaN	NaN	NaN	NaN	1	0	NaN
10	102	25.3167	35.5	9.6	20	35	3	25.75	35.75	9.66667	30	20	2	1	1	3.73472
10	103	26.4	30	2.93333	7	40	1	26.9167	30.25	3.33333	145	0	0	1	1	0.409167
10	104	24.5667	30.8333	5.93333	25	20	4	24.8333	31.25	6.41667	35	0	0	1	1	2.47861
10	105	23.9	30.0833	5.6	15	35	3	25.25	30.25	5	75	0	0	1	1	1.70111
10	106	23.8167	31.5	7.6	14	5	1	24.25	31.75	7.46667	15	2	1	1	1	0.332778
10	107	26.5667	35.0833	8.35	11	10	2	26.75	35.5	8.66667	15	5	1	1	1	0.231389
10	108	24.7333	34.1667	8.85	7	35	4	24.5	34.75	10.0833	60	10	2	1	1	5.05889
10	109	23.5667	34.1667	8.85	38	105	4	NaN	NaN	NaN	NaN	NaN	NaN	1	0	NaN
10	110	25.65	30	4.35	47	0	0	26	30.25	4.25	90	0	0	1	1	0.445556
10	111	23.2333	31.9167	7.6	12	65	8	NaN	NaN	NaN	NaN	NaN	NaN	1	0	NaN
10	112	23.9	30.75	5.76667	11	65	3	25.5	31	5.5	60	0	0	1	1	2.1675
11	1	NaN	NaN	NaN	NaN	NaN	NaN	24.1667	32.75	8.58333	25	0	0	0	1	1.44694
11	2	24.2333	33.1667	7.93333	30	60	6	24.4167	33	8.58333	10	0	0	1	1	0.780833
11	3	25.8	33.8167	8.01667	0	0	0	30.0333	35.75	5.71667	2	0	0	1	1	2.82444
11	4	22.7333	28.8333	5.51667	36	35	4	23.5	29	5.5	15	0	0	1	1	0.836111
11	5	30.0667	33	2.93333	15	0	0	25.1667	33.25	7.58333	25	30	1	1	1	2.53917
11	6	24.15	33.75	8.93333	6	40	5	24.4167	32.75	8	10	20	1	1	1	1.27889
11	7	25.7333	33.6667	7.18333	21	45	5	NaN	NaN	NaN	NaN	NaN	NaN	1	0	NaN
11	8	25.9833	33.5833	6.93333	34	40	4	25.25	32.75	7.5	45	0	0	1	1	2.0525
11	9	24.3167	34.1667	9.18333	73	40	6	24.5833	33.25	8.66667	5	0	0	1	1	4.00889
11	10	24.9833	34.8333	7.26667	11	155	9	25.5	35	9	15	30	1	1	1	0.0169444
11	11	25.3167	31.4167	5.51667	43	35	3	25	31.5	5.66667	45	50	1	1	1	0.759167
11	12	24.7333	34.75	8.35	63	100	7	25.0833	32	6.91667	20	0	0	1	1	2.98195
11	13	23.9833	33.3333	7.43333	62	115	7	25.9167	33.5	7.58333	10	0	0	1	1	0.68
11	14	24.9833	34.3333	6.76667	23	155	6	27.2	34.5	7.3	12	0	0	1	1	0.312778
11	15	25.4	30.8333	5.01667	12	25	2	25.5	31	5.5	15	0	0	1	1	2.12167
11	16	26.9	33.9167	6.43333	17	35	2	26	33.75	7.41667	15	20	1	1	1	0.731944
11	17	27.4833	33.25	4.51667	96	75	9	27.4167	33.5	6.08333	10	0	0	1	1	0.798611
11	18	28.15	34.4167	5.93333	12	20	2	27.1667	34.5	7.33333	10	0	0	1	1	1.23333
11	19	28.7333	35.5833	6.01667	26	50	6	29.25	35.75	6.5	15	0	0	1	1	5.79306
11	20	25.4833	34.0833	7.18333	125	85	10	25.5	34	8.5	15	0	0	1	1	0.196111
11	21	25.9833	34.25	7.1	12	70	8	25.75	34.25	8.5	30	0	0	1	1	1.76278
11	22	22.0667	35.25	8.68333	90	270	8	28.2	36.75	8.55	12	0	0	1	1	0.815833
11	23	25.8167	28.5	2.01667	19	40	2	24.4167	28.5	4.08333	10	0	0	1	1	7.18583
11	24	23.2333	32.9167	8.85	12	50	4	NaN	NaN	NaN	NaN	NaN	NaN	1	0	NaN
11	25	27.7333	33.75	5.18333	20	50	8	NaN	NaN	NaN	NaN	NaN	NaN	1	0	NaN
11	26	25.9833	31.5	5.01667	56	30	6	24.75	31.75	7	15	0	0	1	1	1.79417
11	27	25.9833	31.75	5.51667	38	15	3	24.6667	32	7.33333	25	0	0	1	1	1.85111
11	28	26.2333	31.75	5.1	14	25	2	25.45	32.25	6.8	12	0	0	1	1	0.932222
11	29	26.0667	31.0833	4.43333	20	35	4	25.6667	31.25	5.58333	10	0	0	1	1	3.67222
11	30	22.2333	33.9167	10.5167	13	70	7	22.4167	34.25	11.4167	10	25	1	1	1	9.32556
11	31	26.5667	33.3333	6.68333	23	5	1	24.6667	33.25	8.58333	25	0	0	1	1	1.35833
11	32	25.7333	33.6667	6.6	21	80	4	25.95	33.75	7.8	12	0	0	1	1	1.12889
11	33	25.4	33.0833	6.35	16	80	10	25.9667	33	7.03333	13	0	0	1	1	0.433333
11	34	24.8167	32.75	7.6	36	20	2	25	33	8	15	0	0	1	1	0.293333
11	35	24.8167	34.0833	6.6	34	160	6	27	33.5	6.5	45	0	0	1	1	2.15361
11	36	25.15	34.3333	6.68333	8	150	10	NaN	NaN	NaN	NaN	NaN	NaN	1	0	NaN
11	37	27.9833	34.0833	5.35	17	45	5	27.9167	33.75	5.83333	10	0	0	1	1	3.95583
11	38	22.8167	33.3333	8.01667	82	150	5	26.1667	33.5	7.33333	10	0	0	1	1	0.0402778
11	39	22.4	34.6667	10.35	28	115	10	22.4167	34	11.4667	10	7	1	1	1	3.47945
11	40	26.3167	33.5833	5.76667	48	90	8	24.3333	34.75	10.4167	20	0	0	1	1	7.20139
11	41	25.3167	34.8333	8.6	24	55	11	NaN	NaN	NaN	NaN	NaN	NaN	1	0	NaN
11	42	26.5667	34	6.68333	27	45	4	26.0833	34	7.75	20	10	1	1	1	0.398611
11	43	24.5667	32.25	6.6	17	65	6	24.5833	32.75	7.66667	20	30	1	1	1	1.1975
11	44	25.4833	31.8333	6.18333	53	10	2	NaN	NaN	NaN	NaN	NaN	NaN	1	0	NaN
11	45	26.65	33.25	5.51667	8	65	6	26.75	33.75	6.66667	30	20	1	1	1	3.62972
11	46	27.9	33.4167	4.43333	36	65	5	28.1667	33	4.83333	10	0	0	1	1	5.85639
11	47	26.4	32.0833	4.1	36	95	7	26.4167	32.25	5.83333	70	0	0	1	1	5.6825
11	48	25.15	31.0833	5.35	6	35	2	25.6667	31.25	5.58333	10	0	0	1	1	4.84944
11	49	21.0667	31.1667	6.1	167	240	12	24.8333	32	7.16667	20	0	0	1	1	1.16528
11	50	24.4	31.25	6.68333	42	10	2	24.6667	31.25	6.58333	10	0	0	1	1	2.74556
11	51	24.4833	31.5833	5.93333	22	70	6	24.6667	32	7.2	10	8	1	1	1	3.99778
11	52	25.4833	32.25	6.01667	8	45	4	24.9167	33.25	8.33333	10	0	0	1	1	1.12222
11	53	27.0667	34.0833	6.85	15	10	2	27.25	33.75	6.5	15	0	0	1	1	0.594167
11	54	22.9833	31.0833	6.35	12	105	9	23.25	31.25	7.83333	15	10	1	1	1	1.765
11	55	23.9	31.1667	6.85	11	25	5	24.0833	31.25	7.16667	20	0	0	1	1	3.88806
11	56	23.9833	31.3333	6.93333	12	25	1	24.25	31.5	7.25	15	0	0	1	1	1.59417
11	57	23.4	31	6.68333	10	55	6	23.75	31.25	7.33333	15	10	1	1	1	4.92889
11	58	23.0667	30.8333	6.43333	8	80	5	23.1667	31	7.83333	10	0	0	1	1	4.18111
11	59	23.8167	30.8333	5.85	27	70	3	23.9167	31.25	7	25	20	1	1	1	1.97194
11	60	24.3167	32.1667	6.76667	42	65	6	24.0833	32.25	7.91667	35	15	1	1	1	0.316667
11	61	23.65	31.0833	6.01667	20	85	7	NaN	NaN	NaN	NaN	NaN	NaN	1	0	NaN
11	62	24.2333	31	6.6	9	10	2	24.4167	31.25	6.83333	10	0	0	1	1	4.88
11	63	24.2333	31.3333	5.1	12	120	4	NaN	NaN	NaN	NaN	NaN	NaN	1	0	NaN
11	64	23.4	30.75	5.6	11	105	3	23.0833	31.25	7.83333	20	20	1	1	1	6.97389
11	65	24.9833	31.75	6.43333	32	20	4	24.5	32	7.5	30	0	0	1	1	1.00389
11	66	25.7333	32.3333	5.76667	12	50	8	26	32	6	15	0	0	1	1	1.2575
11	67	25.4833	33.8333	7.43333	12	55	3	24.9167	33	8.08333	10	0	0	1	1	2.26389
11	68	24.2333	31.6667	5.18333	42	135	10	24.4167	31.75	6.83333	40	30	2	1	1	3.50139
11	69	24.4833	30.75	5.35	10	55	5	23.75	31	7.25	30	0	0	1	1	4.55028
11	70	23.65	31.3333	7.18333	12	30	6	23.9167	32.5	8.58333	10	0	0	1	1	5.60972
11	71	23.7333	30.8333	6.35	21	45	4	23.8333	31.25	7.41667	20	0	0	1	1	4.30639
11	72	23.4833	31.1667	5.01667	33	160	9	NaN	NaN	NaN	NaN	NaN	NaN	1	0	NaN
11	73	24.7333	35.4167	8.68333	15	120	3	25.6667	31	4.58333	10	45	2	1	1	6.06667
11	74	23.4	31.3333	7.1	24	50	3	NaN	NaN	NaN	NaN	NaN	NaN	1	0	NaN
11	75	24.3167	30.6667	5.35	20	60	10	NaN	NaN	NaN	NaN	NaN	NaN	1	0	NaN
11	76	23.4	30.75	6.51667	16	50	7	23.6667	31	7.33333	25	0	0	1	1	2.0075
11	77	24.65	32.1667	5.26667	21	135	6	24.8333	32.5	6.91667	20	45	1	1	1	3.2275
11	78	24.4833	31	5.68333	56	50	7	24.75	31.25	6.5	15	0	0	1	1	9.28139
11	79	21.65	31.5	5.43333	46	265	7	NaN	NaN	NaN	NaN	NaN	NaN	1	0	NaN
11	80	26.0667	32.9167	6.1	34	45	5	25.9167	33.5	7.08333	25	30	1	1	1	1.00028
11	81	24.2333	32.25	7.1	9	55	7	24.4167	32.25	7.66667	10	10	1	1	1	1.19667
11	82	23.65	31.3333	5.76667	20	115	7	NaN	NaN	NaN	NaN	NaN	NaN	1	0	NaN
11	83	27.4	30.9167	2.93333	31	35	2	27.25	31	3.75	15	0	0	1	1	4.63028
11	84	24.4	31.75	6.1	9	75	6	24.8333	32	7.16667	20	0	0	1	1	6.78056
11	85	28.9833	30.75	1.68333	28	5	1	31	31	0	0	0	0	1	1	8.56056
11	86	23.9833	31.9167	7.26667	23	40	4	23.5833	32	8.41667	20	0	0	1	1	3.03583
11	87	22.9	31.8333	7.43333	17	90	6	23.3333	32	8.66667	20	0	0	1	1	5.02361
11	88	25.65	33	6.1	12	75	4	24.5833	32.5	7.91667	20	0	0	1	1	0.0138889
11	89	24.0667	30.5	5.76667	3	40	3	24.1667	30.75	6.58333	25	0	0	1	1	8.70778
11	90	24.3167	30.75	5.85	12	35	7	24.75	31	6.25	15	0	0	1	1	4.64278
11	91	23.8167	31.25	6.18333	13	75	7	24.0833	31	6.91667	20	0	0	1	1	4.09694
11	92	24.15	30.75	5.51667	9	65	4	30.25	31	0.75	450	0	0	1	1	6.73333
11	93	22.9833	32.8333	8.1	7	105	7	NaN	NaN	NaN	NaN	NaN	NaN	1	0	NaN
11	94	24.4833	31.75	6.68333	6	35	2	NaN	NaN	NaN	NaN	NaN	NaN	1	0	NaN
11	95	22.9833	33.1667	8.85	10	80	5	23.8333	33.5	9.66667	20	0	0	1	1	0.1575
11	96	23.55	30.4167	5.7	0	70	4	23.6667	30.75	7.08333	25	0	0	1	1	3.24583
11	97	23.4833	31.0833	7.1	7	30	6	24	31.25	6.91667	45	20	1	1	1	3.71917
11	98	25.0667	31.5833	6.18333	11	20	3	24.75	32.25	7.25	15	15	1	1	1	6.9075
11	99	24.65	31.1667	6.51667	11	0	0	25	31.25	6.25	15	0	0	1	1	3.20333
11	100	25.65	31.3333	4.43333	8	75	7	26.0833	31.75	5.16667	20	30	1	1	1	1.33306
11	101	24.5667	33.5833	6.51667	14	150	6	23.8333	33.5	9.16667	20	30	2	1	1	3.32361
11	102	25.3167	32.75	6.76667	21	40	3	24.8333	33	7.91667	20	15	1	1	1	3.95805
11	103	23.7333	31.0833	6.26667	30	65	7	23.6667	31.25	7.25	10	20	1	1	1	5.94028
11	104	23.2333	30.5833	7.1	20	15	2	23.25	31	7.41667	15	20	2	1	1	5.51278
11	105	22.7333	30.5	6.51667	7	75	8	23.3333	31	7.66667	20	0	0	1	1	5.79778
11	106	25.8167	33.5	7.26667	10	25	5	24.8333	33.75	8.91667	20	0	0	1	1	0.263889
11	107	25.65	33.25	7.18333	16	25	1	NaN	NaN	NaN	NaN	NaN	NaN	1	0	NaN
11	108	24.65	32.5	6.6	11	75	5	24.8333	33.25	8.16667	20	15	1	1	1	0.844445
11	109	22.7333	30.5	6.35	6	85	3	23.8	30.5	6.36667	18	20	2	1	1	4.28889
11	110	25.9	31.6667	5.18333	46	35	4	26.75	32	4.58333	45	40	2	1	1	0.378889
11	111	24.3167	30.6667	5.93333	17	25	3	24.3333	31	6.33333	35	20	1	1	1	5.41695
11	112	26.4	31.5833	4.76667	195	25	5	27.5833	32.25	4.41667	35	15	1	1	1	7.87944
12	1	24.65	31.75	5.1	36	120	5	NaN	NaN	NaN	NaN	NaN	NaN	1	0	NaN
12	2	25.2333	32.9167	7.18333	9	30	2	25.5833	32.5	6.83333	20	5	4	1	1	7.47417
12	3	25.0667	32.3333	6.1	13	70	7	24.25	31.5	7.08333	30	10	3	1	1	4.3925
12	4	25.9	34.5	7.76667	12	50	3	NaN	NaN	NaN	NaN	NaN	NaN	1	0	NaN
12	5	24.7333	32.25	7.35	16	10	2	NaN	NaN	NaN	NaN	NaN	NaN	1	0	NaN
12	6	26.2333	32.1667	5.35	26	35	5	25.3333	31.5	6.13333	20	2	1	1	1	5.71639
12	7	22.9833	30.1667	6.01667	9	70	4	23.9167	30	6	10	5	1	1	1	1.18139
12	8	23.9833	31.75	7.35	53	25	1	NaN	NaN	NaN	NaN	NaN	NaN	1	0	NaN
12	9	26.15	32.4167	5.35	21	55	3	NaN	NaN	NaN	NaN	NaN	NaN	1	0	NaN
12	10	24.9833	31.3333	5.51667	21	50	8	NaN	NaN	NaN	NaN	NaN	NaN	1	0	NaN
12	11	25.65	31.8333	5.85	31	20	2	NaN	NaN	NaN	NaN	NaN	NaN	1	0	NaN
12	12	22.7333	33.25	6.93333	55	215	9	NaN	NaN	NaN	NaN	NaN	NaN	1	0	NaN
12	13	23.2333	30.5	6.68333	12	35	4	23.8333	29.75	5.75	20	10	2	1	1	6.34611
12	14	24.15	32.6667	8.01667	12	30	3	22.8333	32	9	20	10	2	1	1	2.76472
12	15	25.5667	32.25	4.43333	129	135	3	27.1667	31.5	4.33333	10	0	0	1	1	7.38444
12	16	23.4833	31.8333	7.51667	14	50	4	23.8333	32	7.83333	20	20	4	1	1	10.7131
12	17	21.9	31.4167	8.26667	25	75	6	NaN	NaN	NaN	NaN	NaN	NaN	1	0	NaN
12	18	24.9	32	7.01667	13	5	1	NaN	NaN	NaN	NaN	NaN	NaN	1	0	NaN
12	19	22.5667	31.3333	8.35	29	25	5	NaN	NaN	NaN	NaN	NaN	NaN	1	0	NaN
12	20	21.7333	31	8.18333	5	65	9	23.5	31	7	30	30	4	1	1	4.92861
12	21	NaN	NaN	NaN	NaN	NaN	0	NaN	NaN	NaN	NaN	NaN	NaN	0	0	NaN
12	22	23.65	29.5833	5.43333	84	30	4	22.8333	31	7.83333	20	20	3	1	1	3.25389
12	23	22.4833	32.5833	7.43333	13	160	7	NaN	NaN	NaN	NaN	NaN	NaN	1	0	NaN
12	24	22.5667	31.3333	6.18333	6	155	2	NaN	NaN	NaN	NaN	NaN	NaN	1	0	NaN
12	25	25.0667	33	6.18333	5	105	6	NaN	NaN	NaN	NaN	NaN	NaN	1	0	NaN
12	26	24.9833	31.75	5.76667	11	60	5	NaN	NaN	NaN	NaN	NaN	NaN	1	0	NaN
12	27	23.9833	30.4167	6.26667	10	10	2	NaN	NaN	NaN	NaN	NaN	NaN	1	0	NaN
12	28	24.7333	31.5	6.35	13	25	4	NaN	NaN	NaN	NaN	NaN	NaN	1	0	NaN
12	29	23.9833	31.6667	7.51667	34	10	2	NaN	NaN	NaN	NaN	NaN	NaN	1	0	NaN
12	30	23.65	32.4167	7.85	12	55	4	NaN	NaN	NaN	NaN	NaN	NaN	1	0	NaN
12	31	24.8167	29.0833	3.18333	78	65	6	NaN	NaN	NaN	NaN	NaN	NaN	1	0	NaN
12	32	22.8167	32.3333	8.51667	23	60	5	NaN	NaN	NaN	NaN	NaN	NaN	1	0	NaN
12	33	24.65	32.5833	6.93333	66	60	6	NaN	NaN	NaN	NaN	NaN	NaN	1	0	NaN
12	34	29.15	32.1667	2.51667	65	30	3	NaN	NaN	NaN	NaN	NaN	NaN	1	0	NaN
12	35	NaN	NaN	NaN	NaN	NaN	0	24.5	30.75	5.91667	30	20	2	0	1	4.88361
12	36	NaN	NaN	NaN	NaN	NaN	0	NaN	NaN	NaN	NaN	NaN	NaN	0	0	NaN
12	37	NaN	NaN	NaN	NaN	NaN	0	25.3333	33	7.58333	20	5	2	0	1	3.97667
12	38	NaN	NaN	NaN	NaN	NaN	0	NaN	NaN	NaN	NaN	NaN	NaN	0	0	NaN
12	39	NaN	NaN	NaN	NaN	NaN	0	NaN	NaN	NaN	NaN	NaN	NaN	0	0	NaN
12	40	NaN	NaN	NaN	NaN	NaN	0	NaN	NaN	NaN	NaN	NaN	NaN	0	0	NaN
12	41	NaN	NaN	NaN	NaN	NaN	0	NaN	NaN	NaN	NaN	NaN	NaN	0	0	NaN
12	42	NaN	NaN	NaN	NaN	NaN	0	NaN	NaN	NaN	NaN	NaN	NaN	0	0	NaN
12	43	NaN	NaN	NaN	NaN	NaN	0	NaN	NaN	NaN	NaN	NaN	NaN	0	0	NaN
12	44	NaN	NaN	NaN	NaN	NaN	0	NaN	NaN	NaN	NaN	NaN	NaN	0	0	NaN
12	45	NaN	NaN	NaN	NaN	NaN	0	NaN	NaN	NaN	NaN	NaN	NaN	0	0	NaN
12	46	NaN	NaN	NaN	NaN	NaN	0	NaN	NaN	NaN	NaN	NaN	NaN	0	0	NaN
12	47	NaN	NaN	NaN	NaN	NaN	0	NaN	NaN	NaN	NaN	NaN	NaN	0	0	NaN
12	48	NaN	NaN	NaN	NaN	NaN	0	27.0833	30.75	3.5	20	10	2	0	1	9.11667
12	49	23.5667	32	7.6	109	50	6	NaN	NaN	NaN	NaN	NaN	NaN	1	0	NaN
12	50	23.8167	31.9167	6.93333	14	70	4	NaN	NaN	NaN	NaN	NaN	NaN	1	0	NaN
12	51	22.5667	30.1667	6.85	16	45	5	24.5833	32	7.25	5	10	1	1	1	2.82528
12	52	22.9	32.0833	8.6	19	35	3	NaN	NaN	NaN	NaN	NaN	NaN	1	0	NaN
12	53	24.65	36.3333	7.85	12	230	6	NaN	NaN	NaN	NaN	NaN	NaN	1	0	NaN
12	54	23.3167	31.8333	6.85	10	100	7	25.3333	32	6	20	40	3	1	1	4.98445
12	55	21.2333	33.0833	9.43333	133	145	6	NaN	NaN	NaN	NaN	NaN	NaN	1	0	NaN
12	56	24.15	35.6667	8.93333	11	155	6	NaN	NaN	NaN	NaN	NaN	NaN	1	0	NaN
12	57	25.5667	32.5	6.1	23	50	7	NaN	NaN	NaN	NaN	NaN	NaN	1	0	NaN
12	58	24.7333	30.5833	5.51667	8	20	1	NaN	NaN	NaN	NaN	NaN	NaN	1	0	NaN
12	59	21.8167	31.0833	4.1	11	310	8	NaN	NaN	NaN	NaN	NaN	NaN	1	0	NaN
12	60	21.9	32.25	10.1833	52	10	2	NaN	NaN	NaN	NaN	NaN	NaN	1	0	NaN
12	61	26.4833	33.6667	6.93333	122	15	3	NaN	NaN	NaN	NaN	NaN	NaN	1	0	NaN
12	62	22.9833	30.8333	7.18333	11	40	4	25.3333	33.25	7.83333	20	5	1	1	1	0.0166667
12	63	23.7333	31.9167	8.01667	33	10	2	NaN	NaN	NaN	NaN	NaN	NaN	1	0	NaN
12	64	23.2333	33.1667	8.76667	10	70	2	NaN	NaN	NaN	NaN	NaN	NaN	1	0	NaN
12	65	26.4	33.8333	7.18333	40	15	3	NaN	NaN	NaN	NaN	NaN	NaN	1	0	NaN
12	66	23.4833	32.3333	8.18333	10	40	4	22.75	31.5	8.66667	15	5	1	1	1	0.0425
12	67	23.9833	32.25	7.51667	50	45	4	NaN	NaN	NaN	NaN	NaN	NaN	1	0	NaN
12	68	25.65	33.0167	6.45	29	55	4	26.4167	32.5	5.91667	10	10	2	1	1	9.14806
12	69	24.3167	31.3333	6.18333	66	50	5	NaN	NaN	NaN	NaN	NaN	NaN	1	0	NaN
12	70	23.5667	32.05	8.15	21	20	3	NaN	NaN	NaN	NaN	NaN	NaN	1	0	NaN
12	71	25.3167	33.5	7.6	22	35	4	26	29.5	3.5	30	0	0	1	1	0.325
12	72	24.4	33.55	8.31667	60	50	7	NaN	NaN	NaN	NaN	NaN	NaN	1	0	NaN
12	73	26.7333	32.0833	5.1	112	15	3	27.8333	31.5	3.66667	20	0	0	1	1	7.03222
12	74	22.3833	33.25	9.11667	0	105	7	24.8333	33	8	20	10	2	1	1	0.866944
12	75	22.9	33.9167	10.2667	14	45	3	22.6667	33.5	10.75	10	5	1	1	1	11.0297
12	76	24.15	31.3333	6.43333	13	45	5	23.8333	31.5	7.5	20	10	1	1	1	4.27222
12	77	24.7333	32.4167	7.51667	21	10	2	NaN	NaN	NaN	NaN	NaN	NaN	1	0	NaN
12	78	23.8167	31.3333	7.1	8	25	5	NaN	NaN	NaN	NaN	NaN	NaN	1	0	NaN
12	79	24.7333	31	6.1	22	10	1	NaN	NaN	NaN	NaN	NaN	NaN	1	0	NaN
12	80	21.0667	31.4167	5.68333	134	280	4	NaN	NaN	NaN	NaN	NaN	NaN	1	0	NaN
12	81	24.0667	32.75	8.51667	122	10	2	NaN	NaN	NaN	NaN	NaN	NaN	1	0	NaN
12	82	27.3167	32.75	4.43333	15	60	5	NaN	NaN	NaN	NaN	NaN	NaN	1	0	NaN
12	83	23.15	34.5	8.68333	28	160	6	23.8333	28.5	4.5	20	10	2	1	1	10.3683
12	84	21.4833	36.4167	8.35	33	395	12	21.1667	36	14.8333	10	0	0	1	1	9.36139
12	85	NaN	NaN	NaN	NaN	NaN	0	NaN	NaN	NaN	NaN	NaN	NaN	0	0	NaN
12	86	26.7333	31.5833	4.68333	5	10	2	NaN	NaN	NaN	NaN	NaN	NaN	1	0	NaN
12	87	20.6667	35.2167	12.6333	46	115	2	26.8333	33	6	20	10	2	1	1	10.6686
12	88	25.9	33.9167	8.01667	13	0	0	26.3333	34	7.66667	20	0	0	1	1	7.03361
12	89	26.0667	32.4167	5.85	85	30	3	NaN	NaN	NaN	NaN	NaN	NaN	1	0	NaN
12	90	23.9833	28.4167	4.26667	15	10	2	27.3333	28.75	1.08333	20	20	4	1	1	6.94667
12	91	NaN	NaN	NaN	NaN	NaN	0	NaN	NaN	NaN	NaN	NaN	NaN	0	0	NaN
12	92	NaN	NaN	NaN	NaN	NaN	0	NaN	NaN	NaN	NaN	NaN	NaN	0	0	NaN
12	93	25.9	34.1667	6.6	19	100	7	NaN	NaN	NaN	NaN	NaN	NaN	1	0	NaN
12	94	23.9	34.1667	7.76667	24	150	4	NaN	NaN	NaN	NaN	NaN	NaN	1	0	NaN
12	95	25.5667	32.75	6.68333	18	30	6	NaN	NaN	NaN	NaN	NaN	NaN	1	0	NaN
12	96	25.8333	31.6667	5.75	0	5	1	NaN	NaN	NaN	NaN	NaN	NaN	1	0	NaN
12	97	26.5667	33.75	5.18333	18	120	5	NaN	NaN	NaN	NaN	NaN	NaN	1	0	NaN
12	98	23.5667	33.0833	9.35	9	10	2	NaN	NaN	NaN	NaN	NaN	NaN	1	0	NaN
12	99	25.65	33.5	5.6	69	135	8	NaN	NaN	NaN	NaN	NaN	NaN	1	0	NaN
12	100	23.4	32.5833	8.93333	19	15	3	22.5	32	9.33333	30	10	2	1	1	0.947778
12	101	21.3167	32.4167	8.43333	184	160	6	NaN	NaN	NaN	NaN	NaN	NaN	1	0	NaN
12	102	21.15	31.0833	7.1	10	170	3	NaN	NaN	NaN	NaN	NaN	NaN	1	0	NaN
12	103	24.8167	30.75	5.93333	9	0	0	NaN	NaN	NaN	NaN	NaN	NaN	1	0	NaN
12	104	26.15	35.4167	7.85	26	85	6	26.5	33	6.5	15	0	0	1	1	1.31806
12	105	23.7333	33.25	9.35	130	10	2	NaN	NaN	NaN	NaN	NaN	NaN	1	0	NaN
12	106	22.9	34	9.6	24	90	9	NaN	NaN	NaN	NaN	NaN	NaN	1	0	NaN
12	107	21.65	35.3333	13.4333	9	15	3	NaN	NaN	NaN	NaN	NaN	NaN	1	0	NaN
12	108	NaN	NaN	NaN	NaN	NaN	0	NaN	NaN	NaN	NaN	NaN	NaN	0	0	NaN
12	109	22.2	33.0833	7.96667	0	175	5	NaN	NaN	NaN	NaN	NaN	NaN	1	0	NaN
12	110	24.4	35.1667	8.18333	316	155	7	24.1667	33	8.66667	10	10	2	1	1	0.0166667
12	111	24.65	32	6.6	25	45	4	25.1667	33	7.66667	10	10	1	1	1	0.0166667
12	112	23.7333	35.25	5.85	10	340	2	NaN	NaN	NaN	NaN	NaN	NaN	1	0	NaN
13	1	24.75	30.3333	5.41667	129	10	1	22.3333	30.5	8.11667	5	3	1	1	1	5.03694
13	2	23.0667	30.9833	7.91667	0	0	0	24.3333	32	7.58333	5	5	1	1	1	6.26806
13	3	24.75	31.75	5.91667	116	65	7	25.0833	32.5	7.08333	5	20	3	1	1	10.9797
13	4	25.9167	32.9167	6.41667	9	35	2	21.5833	30.5	8.66667	5	15	5	1	1	9.79083
13	5	23.5	30.0833	5.83333	162	45	4	22.5833	30.25	7.16667	5	30	4	1	1	3.75028
13	6	25.8333	30.25	3.58333	312	50	6	24.0833	30.5	6.41667	5	0	0	1	1	3.67667
13	7	23.4167	30.0833	6.5	40	10	1	23.75	29	5.16667	15	5	1	1	1	4.41806
13	8	23.25	40.5833	16.5833	14	45	1	NaN	NaN	NaN	NaN	NaN	NaN	1	0	NaN
13	9	23.3333	39	6.91667	27	525	5	24.75	32	7.2	15	3	1	1	1	1.86417
13	10	25.4167	31.5833	6.16667	167	0	0	24	33	8.83333	15	10	1	1	1	10.3053
13	11	23.0833	31.4167	8.33333	41	0	0	23.6667	31.75	7.96667	10	7	3	1	1	11.6231
13	12	23.25	30.1667	6.91667	87	0	0	NaN	NaN	NaN	NaN	NaN	NaN	1	0	NaN
13	13	22.3333	30	7.41667	2	15	3	NaN	NaN	NaN	NaN	NaN	NaN	1	0	NaN
13	14	25.1333	30.8333	5.7	1	0	0	24.5833	30.75	6.11667	5	3	2	1	1	2.12861
13	15	23.1667	29.1667	6	51	0	0	24.5833	31.25	6.5	5	10	3	1	1	8.81222
13	16	22	29.9167	7.33333	88	35	4	22.8333	29	6.11667	5	3	1	1	1	8.25806
13	17	23.3333	30.25	6	130	55	2	NaN	NaN	NaN	NaN	NaN	NaN	1	0	NaN
13	18	25.1667	39.75	14.5833	196	0	0	NaN	NaN	NaN	NaN	NaN	NaN	1	0	NaN
13	19	21.6667	29.0833	7.25	60	10	2	NaN	NaN	NaN	NaN	NaN	NaN	1	0	NaN
13	20	21.3333	34.8667	11.3	9	134	2	24.75	31.5	6.5	15	15	3	1	1	7.36
13	21	25.6667	30	4.33333	257	0	0	NaN	NaN	NaN	NaN	NaN	NaN	1	0	NaN
13	22	25.75	39.8333	14.0833	231	0	0	NaN	NaN	NaN	NaN	NaN	NaN	1	0	NaN
13	23	24.8333	33.75	8.5	61	25	4	NaN	NaN	NaN	NaN	NaN	NaN	1	0	NaN
13	24	23	33.0833	9.75	59	20	3	24.3333	32.5	8.03333	5	8	2	1	1	2.73528
13	25	24.1667	39.8333	8.91667	107	405	8	21.4167	29.75	8.3	10	2	1	1	1	9.50555
13	26	23.0833	30	6.41667	598	30	2	NaN	NaN	NaN	NaN	NaN	NaN	1	0	NaN
13	27	23.3333	30.25	6.83333	236	5	1	22.5833	30.5	7.91667	5	0	0	1	1	2.99444
13	28	22.4	31.1667	8.6	6	10	2	23.0833	31.25	8.16667	5	0	0	1	1	8.84917
13	29	22.2333	30.6667	8.35	12	5	1	NaN	NaN	NaN	NaN	NaN	NaN	1	0	NaN
13	30	24.5667	34.1667	9.01667	31	35	2	24.75	32.5	7.25	15	30	2	1	1	1.24972
13	31	22.2333	32.1333	7.23333	32	160	1	NaN	NaN	NaN	NaN	NaN	NaN	1	0	NaN
13	32	20.75	30.75	9.41667	91	35	4	21.05	30	8.78333	3	10	2	1	1	5.19139
13	33	19.1667	30.5	9.83333	38	90	2	22.8333	30.25	7.33333	5	5	2	1	1	2.95194
13	34	21.3167	30.6667	8.68333	7	40	5	22.5	30.25	7.71667	15	2	1	1	1	6.91972
13	35	24.2333	31.6667	7.18333	17	15	3	NaN	NaN	NaN	NaN	NaN	NaN	1	0	NaN
13	36	22.4	30.75	8.01667	57	20	4	22.6167	30.5	7.76667	7	7	2	1	1	7.315
13	37	23.2333	33.5833	8.43333	20	115	6	NaN	NaN	NaN	NaN	NaN	NaN	1	0	NaN
13	38	22.5667	32.5	9.85	20	5	1	23.05	32	8.86667	3	5	2	1	1	4.69583
13	39	22.15	32	7.85	9	120	7	NaN	NaN	NaN	NaN	NaN	NaN	1	0	NaN
13	40	21.15	31	9.26667	419	35	5	NaN	NaN	NaN	NaN	NaN	NaN	1	0	NaN
13	41	22.9833	30.9167	7.6	101	20	1	23.5833	30.5	6.83333	5	5	2	1	1	3.30222
13	42	24.0667	30.5833	6.26667	9	15	2	NaN	NaN	NaN	NaN	NaN	NaN	1	0	NaN
13	43	22.5667	30.5833	7.68333	378	20	1	NaN	NaN	NaN	NaN	NaN	NaN	1	0	NaN
13	44	25.9	33.3333	6.85	13	35	3	24.6667	33.5	8.75	10	5	2	1	1	0.353056
13	45	24.5667	32.9167	8.1	13	15	3	NaN	NaN	NaN	NaN	NaN	NaN	1	0	NaN
13	46	21	31.25	9.83333	12	25	3	NaN	NaN	NaN	NaN	NaN	NaN	1	0	NaN
13	47	18.3333	30.8333	10.8333	8	100	4	22.8333	30.25	7.41667	5	0	0	1	1	1.72861
13	48	24.3167	30.6667	6.01667	8	20	1	NaN	NaN	NaN	NaN	NaN	NaN	1	0	NaN
13	49	23.8167	31.0833	7.26667	26	0	0	NaN	NaN	NaN	NaN	NaN	NaN	1	0	NaN
13	50	24.4833	30.5833	5.68333	25	25	5	NaN	NaN	NaN	NaN	NaN	NaN	1	0	NaN
13	51	22.4	31.6667	8.18333	7	65	3	NaN	NaN	NaN	NaN	NaN	NaN	1	0	NaN
13	52	20.4167	32.1167	9.31667	17	143	1	NaN	NaN	NaN	NaN	NaN	NaN	1	0	NaN
13	53	22.8167	31.0833	7.85	86	25	3	NaN	NaN	NaN	NaN	NaN	NaN	1	0	NaN
13	54	21.9833	30.75	8.01667	115	45	5	NaN	NaN	NaN	NaN	NaN	NaN	1	0	NaN
13	55	22.3167	30	7.35	24	20	2	23.1667	29.75	6.58333	10	0	0	1	1	10.0219
13	56	22.0667	30.25	7.26667	34	55	5	21.8333	30	8.16667	5	0	0	1	1	11.8506
13	57	23.5667	30.0833	6.1	38	25	2	23.8333	30.5	6.66667	5	0	0	1	1	2.56917
13	58	25.4833	32.8333	7.26667	39	5	1	NaN	NaN	NaN	NaN	NaN	NaN	1	0	NaN
13	59	21.3167	32	9.01667	81	100	5	NaN	NaN	NaN	NaN	NaN	NaN	1	0	NaN
13	60	22.65	31.3333	8.6	57	5	1	NaN	NaN	NaN	NaN	NaN	NaN	1	0	NaN
13	61	21	30.5833	9.5	94	5	1	21.0833	30.25	9	5	10	2	1	1	10.0164
13	62	22.8167	30.3333	6.76667	19	45	4	NaN	NaN	NaN	NaN	NaN	NaN	1	0	NaN
13	63	23.7333	31.2667	7.53333	0	0	0	NaN	NaN	NaN	NaN	NaN	NaN	1	0	NaN
13	64	23.0667	31.15	8.08333	0	0	0	21.9167	30.5	8.53333	10	3	1	1	1	2.07861
13	65	23.4833	32.25	8.51667	14	15	2	NaN	NaN	NaN	NaN	NaN	NaN	1	0	NaN
13	66	23.3167	32	8.1	11	35	5	23.5833	32.5	8.66667	5	15	1	1	1	4.64361
13	67	23.15	36	8.85	11	240	2	NaN	NaN	NaN	NaN	NaN	NaN	1	0	NaN
13	68	21.9833	30.5833	8.43333	37	10	2	22.9167	30.25	7.28333	10	3	1	1	1	1.39917
13	69	21	30.6667	9.25	91	25	5	21.3333	30.25	8.88333	5	2	1	1	1	10.8147
13	70	21.4	30.5833	7.76667	264	85	3	NaN	NaN	NaN	NaN	NaN	NaN	1	0	NaN
13	71	21.65	30.5	8.68333	5	10	2	21.9167	30	8.06667	10	1	1	1	1	7.36556
13	72	26.5667	33.9167	6.6	3	45	3	NaN	NaN	NaN	NaN	NaN	NaN	1	0	NaN
13	73	22.2333	32.8333	9.35	20	75	7	23.6667	32.25	8.58333	10	0	0	1	1	1.87806
13	74	22.0667	30.4167	8.1	106	15	1	22.5	30.25	7.25	15	30	2	1	1	4.32028
13	75	22.9833	31.5	7.76667	64	45	4	22.5833	30.5	7.66667	5	15	2	1	1	9.91305
13	76	23.8167	31.8333	7.1	12	55	4	22.5833	30.5	7.83333	5	5	1	1	1	9.61667
13	77	24.65	31.3333	6.26667	9	25	2	23.5833	30	6.25	5	10	1	1	1	1.06722
13	78	24.2333	31.3333	7.01667	27	5	1	23.3333	30	6.66667	5	0	0	1	1	4.5
13	79	26.4	35.0833	6.93333	0	105	3	NaN	NaN	NaN	NaN	NaN	NaN	1	0	NaN
13	80	27.15	33.3333	6.1	9	5	1	24.6667	32.5	7.78333	10	3	1	1	1	5.75944
13	81	22.15	31.9167	9.35	17	25	3	21.5833	31	8.66667	5	45	2	1	1	7.59833
13	82	23.9833	31.8333	7.76667	29	5	1	22.6667	30.5	7.75	10	5	1	1	1	0.614167
13	83	24.3167	32.5	7.35	35	50	6	NaN	NaN	NaN	NaN	NaN	NaN	1	0	NaN
13	84	21.0667	31.5	7.18333	20	195	2	23.6667	30	6.3	10	2	1	1	1	8.91556
13	85	23.65	32.0833	8.26667	59	10	2	NaN	NaN	NaN	NaN	NaN	NaN	1	0	NaN
13	86	25.8167	34.0833	8.18333	7	5	1	NaN	NaN	NaN	NaN	NaN	NaN	1	0	NaN
13	87	24.9	32.6667	6.68333	29	65	4	23.0833	31	7.83333	5	5	1	1	1	0.780278
13	88	23.2333	31.9167	8.68333	157	0	0	22.6667	30.5	7.8	10	2	1	1	1	1.33
13	89	21.65	30.9167	8.35	48	55	5	NaN	NaN	NaN	NaN	NaN	NaN	1	0	NaN
13	90	21	30.25	8.41667	32	50	2	NaN	NaN	NaN	NaN	NaN	NaN	1	0	NaN
13	91	20.75	30.5833	9.66667	79	10	2	NaN	NaN	NaN	NaN	NaN	NaN	1	0	NaN
13	92	22.0667	30	7.93333	51	0	0	22.6667	30.25	7.53333	10	3	1	1	1	8.11833
13	93	24.65	31.5	6.51667	10	20	4	25.5833	31	5.36667	5	3	1	1	1	6.48639
13	94	22.9833	32.8333	NaN	28	NaN	2	NaN	NaN	NaN	NaN	NaN	NaN	0	0	NaN
13	95	21.9833	31.6667	9.6	97	5	1	21.6667	30.5	8.5	10	20	3	1	1	2.71889
13	96	22.7333	32	8.76667	66	30	2	22.9167	31	7.83333	10	15	3	1	1	8.88583
13	97	23.2333	31.5	7.76667	10	30	3	22.6667	30.5	7.33333	10	30	3	1	1	2.66639
13	98	23.5667	31.8333	8.26667	42	0	0	23	30.5	7.41667	15	5	2	1	1	9.54444
13	99	22.65	31.4167	8.35	10	25	4	21.9167	30.5	8.25	10	20	2	1	1	11.0086
13	100	23.7333	32.4167	7.26667	16	85	6	23.5833	30.5	6.86667	5	3	1	1	1	11.0539
13	101	27.5667	34.6667	6.51667	30	35	2	NaN	NaN	NaN	NaN	NaN	NaN	1	0	NaN
13	102	21.0667	32.8333	10.1833	16	95	3	22.3333	31.75	9.08333	5	20	2	1	1	2.13944
13	103	22.7333	32.8333	9.35	114	45	7	22.6667	31.5	8.5	10	20	2	1	1	9.01667
13	104	23.9	31.5	6.76667	16	50	7	22.8333	30.25	7.16667	5	15	1	1	1	10.7744
13	105	24.7333	31.6667	6.93333	45	0	0	23.6667	30.5	6.66667	10	10	2	1	1	1.40556
13	106	24.5667	34.4167	8.18333	23	100	7	23.1667	32.25	9	10	5	2	1	1	6.5725
13	107	24.65	34.25	9.18333	13	25	3	NaN	NaN	NaN	NaN	NaN	NaN	1	0	NaN
13	108	26.15	34.9167	8.01667	44	45	5	NaN	NaN	NaN	NaN	NaN	NaN	1	0	NaN
13	109	23.3167	32.5833	7.93333	66	80	4	22.8333	31.5	7.91667	5	45	2	1	1	7.10639
13	110	21.9833	32.5833	9.51667	23	65	4	NaN	NaN	NaN	NaN	NaN	NaN	1	0	NaN
13	111	24.2333	31.6667	6.26667	7	70	5	23.1667	30.75	7.41667	10	10	1	1	1	9.70139
13	112	24.4833	31.4167	6.6	8	20	2	NaN	NaN	NaN	NaN	NaN	NaN	1	0	NaN
14	1	24.0667	30.5833	6.26667	7	15	2	NaN	NaN	NaN	NaN	NaN	NaN	1	0	NaN
14	2	26.5667	30.5	3.93333	9	0	0	27.3333	30.5	3.16667	20	0	0	1	1	0.0166667
14	3	25.3167	32	6.26667	64	25	3	25.7	32	6.23333	12	4	1	1	1	0.250278
14	4	23.3167	35.4167	11.6	19	30	4	NaN	NaN	NaN	NaN	NaN	NaN	1	0	NaN
14	5	21.7333	32.1667	8.68333	13	105	7	24.8333	32.25	7.16667	5	15	1	1	1	0.1525
14	6	24.7333	34.4167	6.68333	30	180	8	24.75	30.5	5.58333	15	10	3	1	1	0.0783333
14	7	24.8167	35.8333	8.43333	34	155	4	24.7167	30.75	5.91667	13	7	1	1	1	0.0166667
14	8	23.9	34.5833	7.85	6	170	7	24.1667	30.5	6.33333	10	0	0	1	1	6.1575
14	9	25.8167	35.75	8.6	57	80	10	25.7833	36	10.2167	2	0	0	1	1	0.0166667
14	10	25.65	35.6667	9.6	36	25	2	26.1667	36	9.83333	10	0	0	1	1	5.37611
14	11	28.0167	34.9167	6.56667	0	20	2	16.1667	25	8.83333	10	0	0	1	1	0.605833
14	12	25.5667	30.5	4.1	36	50	3	25.1667	30.5	5.33333	10	0	0	1	1	8.49389
14	13	26.15	35.6667	6.85	28	160	5	26.1667	30.75	4.58333	10	0	0	1	1	1.56611
14	14	23.3167	30.5	6.6	21	35	7	26.25	30.75	4.5	15	0	0	1	1	0.0166667
14	15	25.9833	30.8333	4.85	15	0	0	NaN	NaN	NaN	NaN	NaN	NaN	1	0	NaN
14	16	26.4833	35	7.6	13	55	3	26.1667	35.5	9.16667	10	10	1	1	1	7.95167
14	17	24.5667	35	9.6	12	50	4	NaN	NaN	NaN	NaN	NaN	NaN	1	0	NaN
14	18	25.5667	35.25	7.6	10	125	8	24.6667	35.75	11	10	5	1	1	1	0.0166667
14	19	25.15	34.4167	5.68333	30	215	6	24.6667	30.75	6.08333	10	0	0	1	1	0.106944
14	20	25.65	30.6667	4.93333	10	5	1	25.9167	30.75	4.83333	10	0	0	1	1	4.28889
14	21	23.2333	30.5833	6.93333	14	25	4	23.4167	30.75	7.33333	10	0	0	1	1	9.35972
14	22	22.4	30.4167	7.43333	72	35	1	23.5	30.5	7	0	0	0	1	1	4.22639
14	23	23.15	30.5	7.26667	7	5	1	23.4167	30.5	7	10	5	1	1	1	2.67111
14	24	25.65	32.75	6.6	6	30	4	NaN	33.25	NaN	NaN	0	0	1	1	1.42556
14	25	25.0667	35.4167	9.18333	18	70	5	25.1667	35.5	10.0833	10	15	2	1	1	0.0166667
14	26	25.15	30.6667	5.43333	66	5	1	25.4167	30.75	5.33333	10	0	0	1	1	1.48417
14	27	24.9	30.5833	5.1	9	35	3	25.1667	30.75	5.58333	10	0	0	1	1	2.03472
14	28	23.0667	30.5833	7.18333	9	20	2	23.25	30.75	7.5	15	0	0	1	1	2.06167
14	29	25.3167	30.4167	4.85	12	15	3	25.25	30.5	5.16667	15	5	1	1	1	0.140833
14	30	24.0667	30.5	6.1	15	20	4	24.25	30.5	6.25	15	0	0	1	1	5.41639
14	31	23.5667	36.0833	11.7667	90	45	5	24.6667	36.25	11.5833	10	0	0	1	1	2.66861
14	32	24.9	35.5	9.18333	17	85	9	25.5	36.5	10.6667	15	20	1	1	1	1.41583
14	33	23.8167	30.1667	5.18333	21	70	6	24.8333	30.5	5.66667	20	0	0	1	1	1.65139
14	34	24.9833	30.4167	5.1	30	20	4	25.5	30.5	5	15	0	0	1	1	1.625
14	35	25.3167	30.5833	5.26667	3	0	0	25.3333	30.5	5.16667	20	0	0	1	1	0.394722
14	36	23.7333	30.4167	6.43333	35	15	3	24.1667	30.5	6.33333	10	0	0	1	1	0.215556
14	37	25.4833	35.3333	9.1	11	45	7	25.6667	36.5	10.5	10	20	3	1	1	0.0397222
14	38	26.9	33.4167	5.85	8	40	6	27.1667	33.5	6.16667	10	10	1	1	1	1.77556
14	39	27.0667	35.25	7.1	10	65	5	27.1667	36	8.83333	10	0	0	1	1	2.32306
14	40	25.4833	35.3333	7.76667	43	125	10	NaN	NaN	NaN	NaN	NaN	NaN	1	0	NaN
14	41	23.4833	34.5	7.26667	22	225	11	24.4167	30.5	6.08333	10	0	0	1	1	1.71361
14	42	25.3167	30.5	5.01667	10	10	1	25.1667	30.75	5.58333	10	0	0	1	1	0.787222
14	43	26.5667	30.6667	3.93333	8	10	2	26.75	30.75	4	15	0	0	1	1	2.90528
14	44	26.7667	31.95	5.18333	0	0	0	24.1667	35	10.75	10	5	1	1	1	0.759167
14	45	24.9	32.3333	6.68333	10	45	4	NaN	NaN	NaN	NaN	NaN	NaN	1	0	NaN
14	46	24.8167	34.25	9.35	33	5	1	25.25	34.75	9.5	15	0	0	1	1	0.419444
14	47	29.5667	31.1667	1.6	8	0	0	29.6667	31.5	1.83333	10	0	0	1	1	3.39861
14	48	NaN	NaN	NaN	NaN	NaN	0	24.75	30.5	5.75	15	0	0	0	1	0.401111
14	49	NaN	NaN	NaN	NaN	NaN	0	25	35.5	9.83333	15	40	1	0	1	0.855833
14	50	NaN	NaN	NaN	NaN	NaN	0	NaN	NaN	NaN	NaN	NaN	NaN	0	0	NaN
14	51	NaN	NaN	NaN	NaN	NaN	0	24.25	34	9.75	15	0	0	0	1	0.217778
14	52	NaN	NaN	NaN	NaN	NaN	0	NaN	NaN	NaN	NaN	NaN	NaN	0	0	NaN
14	53	NaN	NaN	NaN	NaN	NaN	0	24.6667	36.5	11.8333	10	0	0	0	1	0.993889
14	54	NaN	NaN	NaN	NaN	NaN	0	25.1667	35.5	9.83333	10	30	1	0	1	0.0166667
14	55	NaN	NaN	NaN	NaN	NaN	0	26.1667	38	10.3333	10	90	1	0	1	0.0255555
14	56	NaN	NaN	NaN	NaN	NaN	0	24.5	30.5	6	30	0	0	0	1	0.563611
14	57	NaN	NaN	NaN	NaN	NaN	0	24.1667	30.5	6.33333	10	0	0	0	1	4.57583
14	58	NaN	NaN	NaN	NaN	NaN	0	24.6667	30.5	5.83333	10	0	0	0	1	0.618611
14	59	NaN	NaN	NaN	NaN	NaN	0	NaN	35.5	NaN	NaN	0	0	0	1	9.5225
14	60	NaN	NaN	NaN	NaN	NaN	0	NaN	33.5	NaN	NaN	0	0	0	1	0.0166667
14	61	NaN	NaN	NaN	NaN	NaN	0	26.25	30.5	4.25	15	0	0	0	1	4.81139
14	62	NaN	NaN	NaN	NaN	NaN	0	NaN	NaN	NaN	NaN	NaN	NaN	0	0	NaN
14	63	NaN	NaN	NaN	NaN	NaN	0	25.0833	35.75	10.6667	20	0	0	0	1	3.63222
14	64	NaN	NaN	NaN	NaN	NaN	0	24.75	33	8.25	15	0	0	0	1	7.99611
14	65	NaN	NaN	NaN	NaN	NaN	0	25.25	35.5	10.25	15	0	0	0	1	0.218889
14	66	NaN	NaN	NaN	NaN	NaN	0	NaN	37	NaN	NaN	0	0	0	1	1.03472
14	67	NaN	NaN	NaN	NaN	NaN	0	20.1667	37.5	17.3333	10	0	0	0	1	7.03167
14	68	NaN	NaN	NaN	NaN	NaN	0	NaN	NaN	NaN	NaN	NaN	NaN	0	0	NaN
14	69	NaN	NaN	NaN	NaN	NaN	0	24.5	35	10.5	15	0	0	0	1	0.758333
14	70	NaN	NaN	NaN	NaN	NaN	0	24.75	36.5	11.5	15	15	3	0	1	0.335833
14	71	NaN	NaN	NaN	NaN	NaN	0	26.25	30.5	4.25	15	0	0	0	1	5.23417
14	72	NaN	NaN	NaN	NaN	NaN	0	NaN	NaN	NaN	NaN	NaN	NaN	0	0	NaN
14	73	NaN	NaN	NaN	NaN	NaN	0	26.5	34.75	8.25	30	0	0	0	1	11.2056
14	74	NaN	NaN	NaN	NaN	NaN	0	27	37	10	15	0	0	0	1	0.124444
14	75	NaN	NaN	NaN	NaN	NaN	0	26.5	36	9.5	15	0	0	0	1	0.5025
14	76	NaN	NaN	NaN	NaN	NaN	0	25.75	35	9	15	15	2	0	1	0.295278
14	77	NaN	NaN	NaN	NaN	NaN	0	25	34.5	9.33333	30	10	1	0	1	4.935
14	78	NaN	NaN	NaN	NaN	NaN	0	26	34.75	8.75	15	0	0	0	1	0.505278
14	79	NaN	NaN	NaN	NaN	NaN	0	26.0833	35.5	9.41667	20	0	0	0	1	0.0155556
14	80	NaN	NaN	NaN	NaN	NaN	0	26.25	38	11.75	15	0	0	0	1	0.299722
14	81	NaN	NaN	NaN	NaN	NaN	0	27.4167	36.25	8.83333	10	0	0	0	1	0.143611
14	82	NaN	NaN	NaN	NaN	NaN	0	26.5	36	9.16667	15	20	2	0	1	2.31028
14	83	NaN	NaN	NaN	NaN	NaN	0	24.6667	31.75	6.91667	10	10	1	0	1	1.48111
14	84	NaN	NaN	NaN	NaN	NaN	0	26.25	37.5	11	15	15	2	0	1	2.44
14	85	NaN	NaN	NaN	NaN	NaN	0	24.75	33.25	8.25	15	15	1	0	1	1.59194
14	86	NaN	NaN	NaN	NaN	NaN	0	25.5	35	9.33333	15	10	1	0	1	0.191667
14	87	26.8167	34.25	6.93333	38	30	5	26.7	34	7.3	12	0	0	1	1	9.06556
14	88	26.8167	34.8333	6.85	33	70	8	26.75	34.5	7.75	15	0	0	1	1	0.525278
14	89	26.65	35.5	8.18333	40	40	7	NaN	NaN	NaN	NaN	NaN	NaN	1	0	NaN
14	90	25.4	32.5	6.35	19	45	6	25.75	32.5	6.75	15	0	0	1	1	0.233611
14	91	24.4833	35.0833	8.93333	99	100	13	25.25	35.25	10	15	0	0	1	1	0.152778
14	92	25.3167	33.25	6.85	48	65	9	25.25	33.25	8	15	0	0	1	1	0.11
14	93	24.65	35.5833	8.51667	20	145	8	25.25	35.75	9.83333	15	40	1	1	1	0.0808333
14	94	25.65	33.6667	7.76667	10	15	2	NaN	NaN	NaN	NaN	NaN	NaN	1	0	NaN
14	95	28.4	35.0833	6.51667	9	10	2	28.3333	36	7.66667	20	0	0	1	1	0.408333
14	96	22.9	36.25	9.51667	15	230	11	NaN	NaN	NaN	NaN	NaN	NaN	1	0	NaN
14	97	24.8167	30.6667	5.43333	20	25	4	24.75	30.5	5.75	15	0	0	1	1	3.24167
14	98	27.3167	35	7.18333	30	30	4	27.75	36.25	8.25	45	15	1	1	1	4.81333
14	99	25.7333	32.8333	6.93333	91	10	2	NaN	NaN	NaN	NaN	NaN	NaN	1	0	NaN
14	100	25.4	34.5833	8.68333	29	30	4	NaN	NaN	NaN	NaN	NaN	NaN	1	0	NaN
14	101	24.9	34.0833	7.26667	7	115	10	25.5	34	8.25	15	15	2	1	1	0.540833
14	102	28.7333	35.0833	6.18333	14	10	2	27.75	37	9	15	15	2	1	1	0.0166667
14	103	24.65	35.5	10.85	40	0	0	NaN	NaN	NaN	NaN	NaN	NaN	1	0	NaN
14	104	25.4833	36.1667	8.68333	43	120	8	24.9167	36.5	11.4167	25	10	1	1	1	0.293611
14	105	25.15	35.4167	7.76667	111	150	11	NaN	NaN	NaN	NaN	NaN	NaN	1	0	NaN
14	106	26.5667	34	6.43333	32	60	6	26.8333	34.75	7.75	20	10	1	1	1	2.54611
14	107	27.3167	34.5833	7.18333	13	5	1	26.25	35.5	9	15	15	2	1	1	11.0786
14	108	26.5667	35.75	8.85	51	20	4	26.8333	37	10.1667	20	0	0	1	1	0.194722
14	109	26.3167	35	7.85	14	50	7	26.75	35.25	8.5	15	0	0	1	1	0.0166667
14	110	26.5667	29.0833	2.43333	8	5	1	26.75	29.5	2.75	15	0	0	1	1	5.96222
14	111	21	35.9167	9	127	355	12	NaN	NaN	NaN	NaN	NaN	NaN	1	0	NaN
14	112	24.65	34.1667	8.26667	74	75	8	24.3333	34.5	10.1667	20	0	0	1	1	0.835556
15	1	23.2333	31.8333	7.76667	37	50	5	23.25	32	8.58333	30	10	2	1	1	0.0952778
15	2	23.2333	32.8333	8.6	29	60	6	23.25	33	9.58333	15	10	1	1	1	0.605556
15	3	24.9	33.2333	6.75	20	95	9	24.8333	34	8.91667	20	15	2	1	1	0.920278
15	4	23.5667	33.1667	8.35	14	75	6	24.0833	33.5	9.25	20	10	1	1	1	2.00889
15	5	25.0667	31.75	4.85	7	110	11	NaN	NaN	NaN	NaN	NaN	NaN	1	0	NaN
15	6	24.0667	32.6667	6.76667	10	110	7	24.5	33.5	8.5	45	30	2	1	1	4.55111
15	7	25.65	32.5	6.18333	76	40	3	24.8333	32.5	7.66667	80	0	0	1	1	0.468333
15	8	24.15	32.5	8.01667	52	20	4	NaN	NaN	NaN	NaN	NaN	NaN	1	0	NaN
15	9	25.9833	32.25	5.51667	31	45	7	26.3333	32.75	6.41667	20	0	0	1	1	3.07083
15	10	24.3167	33.6667	8.43333	60	55	7	24.25	33.75	9.5	30	0	0	1	1	0.136389
15	11	24.8167	33.1667	7.18333	9	70	9	25.0833	33	7.91667	20	0	0	1	1	1.20889
15	12	23.65	29.5	5.26667	38	35	4	24	30.75	6.75	30	0	0	1	1	0.177778
15	13	23.9833	33.5833	8.43333	60	70	3	24.25	33	8.75	30	0	0	1	1	2.66333
15	14	25.9	33.3333	7.1	11	20	4	26	33.5	7.5	30	0	0	1	1	0.906389
15	15	27.8167	34.3333	5.93333	7	35	2	28.1667	34.5	6.33333	10	0	0	1	1	7.87889
15	16	25.5667	33.5	7.6	16	20	4	25.75	33.75	8	0	0	0	1	1	4.80222
15	17	26.7333	33.25	5.93333	36	35	4	26.25	33.5	7.25	15	0	0	1	1	1.68861
15	18	26.0667	35	6.93333	22	120	8	26	35.25	9	15	15	2	1	1	0.0266667
15	19	21.5667	33.3333	9.01667	16	165	12	22.4167	33.25	10.1667	40	40	1	1	1	4.90333
15	20	22.65	33.75	8.18333	13	175	9	23	33.5	9.5	30	60	1	1	1	5.37222
15	21	23.4833	33.6667	5.85	10	260	5	23.6667	33.75	9.08333	100	60	2	1	1	0.611667
15	22	24.0667	34.4167	9.1	23	75	10	24.25	33.75	9	30	30	2	1	1	8.07056
15	23	26.15	32.75	5.51667	8	65	6	NaN	NaN	NaN	NaN	NaN	NaN	1	0	NaN
15	24	23.9	32.75	8.26667	32	35	5	23.75	33.25	9.5	30	0	0	1	1	0.696667
15	25	24.7333	31	4.93333	50	80	10	25.25	31.5	6.25	120	0	0	1	1	0.894722
15	26	23.3167	32.75	8.76667	96	40	7	NaN	NaN	NaN	NaN	NaN	NaN	1	0	NaN
15	27	24.2333	32	7.43333	32	20	4	NaN	NaN	NaN	NaN	NaN	NaN	1	0	NaN
15	28	23.0667	32.8333	7.93333	59	110	5	NaN	NaN	NaN	NaN	NaN	NaN	1	0	NaN
15	29	22.5667	31.4167	8.43333	31	25	5	23.75	32	8	30	15	1	1	1	6.54833
15	30	23.0667	31	7.6	39	20	3	NaN	NaN	NaN	NaN	NaN	NaN	1	0	NaN
15	31	26.8167	33.5833	5.85	13	55	3	26.6667	34.25	7.41667	10	10	1	1	1	1.68972
15	32	25.4833	33.1667	6.93333	22	45	8	25.5	33.5	8	30	0	0	1	1	0.0166667
15	33	23.15	32.1667	8.26667	91	45	6	23.3333	32.25	8.83333	20	5	1	1	1	0.131944
15	34	24.15	32.0833	7.51667	72	25	4	23.5	32.5	9	30	0	0	1	1	0.2575
15	35	26.0667	32.25	6.01667	30	10	2	26.5	32.25	5.75	15	0	0	1	1	2.10611
15	36	23.3167	32.4167	8.18333	75	55	4	23.5	32.5	8.83333	30	10	1	1	1	0.403056
15	37	23.3167	32.3333	8.43333	37	35	3	23.5	32.75	9.08333	30	10	1	1	1	1.8375
15	38	22.8167	30	6.1	34	65	5	23.0833	30.5	7.25	20	10	1	1	1	2.02833
15	39	22.4833	30.25	5.93333	55	110	12	22.5833	30.5	7.75	20	10	1	1	1	0.495833
15	40	24.2333	32	6.26667	31	90	7	NaN	NaN	NaN	NaN	NaN	NaN	1	0	NaN
15	41	22.4833	30.5833	6.76667	49	80	12	21.3333	29.5	8.16667	20	0	0	1	1	6.70917
15	42	22.0667	30.5	7.43333	13	60	7	NaN	NaN	NaN	NaN	NaN	NaN	1	0	NaN
15	43	21.4833	32	7.1	13	205	7	21	31	8.75	30	75	1	1	1	9.57472
15	44	22.7333	27.1667	3.68333	53	45	3	22.25	31.75	8.5	45	60	3	1	1	0.446111
15	45	22.5667	28.0833	5.26667	35	15	1	21.0833	27.75	6.66667	35	0	0	1	1	1.13917
15	46	25.4833	33.8333	6.43333	9	115	6	24.3333	34.25	9.41667	20	30	2	1	1	10.9589
15	47	23.4	31.5	7.51667	69	35	3	NaN	NaN	NaN	NaN	NaN	NaN	1	0	NaN
15	48	23.0667	32.3333	8.26667	43	60	10	22.0833	31.25	8.91667	20	15	2	1	1	0.0947222
15	49	21.7333	31.1667	8.1	12	80	7	21.9167	31.25	9.16667	25	10	1	1	1	2.52833
15	50	23.15	31.0833	7.18333	36	45	6	NaN	NaN	NaN	NaN	NaN	NaN	1	0	NaN
15	51	24.7333	31	5.6	31	40	3	24.5833	31.25	6.66667	20	0	0	1	1	9.5925
15	52	26.5667	32.6667	5.85	11	15	3	25	35	10	30	0	1	1	1	10.465
15	53	24.15	31	6.85	20	0	0	NaN	NaN	NaN	NaN	NaN	NaN	1	0	NaN
15	54	23.5667	32.3333	7.1	16	100	6	24.3333	32.5	7.66667	20	30	2	1	1	0.280556
15	55	24.9	31.9167	6.1	39	55	7	24.5	32.25	7.75	30	0	0	1	1	0.885556
15	56	21.65	31.0833	7.18333	37	135	14	22.25	31.25	9	15	0	0	1	1	0.281111
15	57	23.0667	31.5	6.76667	32	100	10	NaN	NaN	NaN	NaN	NaN	NaN	1	0	NaN
15	58	21.9833	30.5	7.43333	24	65	10	22.3333	30.5	8.16667	20	0	0	1	1	4.58917
15	59	24.2333	33.0833	8.26667	15	35	5	24.3333	33.25	8.75	20	10	1	1	1	0.5325
15	60	28.5667	34.9167	5.76667	25	35	2	28.8333	35.25	6.41667	20	0	0	1	1	11.5114
15	61	24.0667	31	6.01667	61	55	8	24.25	31	6.75	30	0	0	1	1	10.7761
15	62	24.7333	34.5833	8.26667	32	95	10	NaN	NaN	NaN	NaN	NaN	NaN	1	0	NaN
15	63	22.5667	32.25	6.43333	56	195	14	22.3333	30.25	7.75	20	10	1	1	1	1.37889
15	64	24.3167	32.5833	7.01667	46	75	8	24.3333	32.25	7.58333	20	20	2	1	1	1.30111
15	65	25.9833	30.9167	4.6	12	20	3	25.0833	31.25	6.16667	20	0	0	1	1	2.39028
15	66	26.7333	32.75	5.93333	27	5	1	NaN	NaN	NaN	NaN	NaN	NaN	1	0	NaN
15	67	26.8167	32.25	5.01667	34	25	2	25.8333	31.5	5.66667	20	0	0	1	1	2.12639
15	68	22.8167	32	8.43333	19	45	7	NaN	NaN	NaN	NaN	NaN	NaN	1	0	NaN
15	69	24.0667	32.9167	7.93333	27	55	5	NaN	NaN	NaN	NaN	NaN	NaN	1	0	NaN
15	70	23.4833	30.75	6.1	27	70	8	24.5833	30.25	5.58333	20	5	1	1	1	9.05556
15	71	22.4833	31.1667	7.93333	6	45	8	22.5833	30.75	8	20	10	1	1	1	11.5822
15	72	27.7333	31.3333	3.51667	8	5	1	27.4167	31	3.58333	10	0	0	1	1	4.54083
15	73	24.2333	33.4167	7.01667	27	130	7	NaN	NaN	NaN	NaN	NaN	NaN	1	0	NaN
15	74	26.4833	33	5.51667	7	60	4	NaN	NaN	NaN	NaN	NaN	NaN	1	0	NaN
15	75	23.3167	31.1667	7.1	29	45	6	23.5	31	7.5	30	0	0	1	1	11.2936
15	76	23.9833	31.6667	6.35	10	80	7	24	31.75	7.41667	30	20	2	1	1	2.58278
15	77	25.15	31.25	6.01667	48	5	1	24.65	31	6.35	9	0	0	1	1	0.0166667
15	78	25.3167	31.3333	5.51667	29	30	3	25.25	30.75	5.41667	15	5	1	1	1	0.0111111
15	79	24.9	30.6667	5.51667	30	15	1	25.5	30.75	5.25	15	0	0	1	1	9.56944
15	80	23.5667	34	9.18333	33	75	13	24	34.5	10.5	15	0	0	1	1	1.19167
15	81	26.0667	35.3333	9.18333	31	5	1	26.5	35	8.5	15	0	0	1	1	11.6697
15	82	22.9833	32.75	8.1	34	100	14	NaN	NaN	NaN	NaN	NaN	NaN	1	0	NaN
15	83	23.15	30.6667	7.26667	36	15	3	NaN	NaN	NaN	NaN	NaN	NaN	1	0	NaN
15	84	24.2333	30.75	6.26667	22	15	3	24.8333	31	6.16667	20	0	0	1	1	2.55889
15	85	22.7333	30.6667	6.6	28	80	6	22.75	31	8.08333	0	10	1	1	1	2.69194
15	86	22.5667	30.1667	6.43333	12	70	8	NaN	NaN	NaN	NaN	NaN	NaN	1	0	NaN
15	87	27.4	35.1667	6.18333	12	95	3	NaN	NaN	NaN	NaN	NaN	NaN	1	0	NaN
15	88	23.15	33.1667	9.68333	29	20	4	NaN	NaN	NaN	NaN	NaN	NaN	1	0	NaN
15	89	25.15	33	7.01667	23	50	6	23.8333	33	8.66667	20	30	1	1	1	1.54
15	90	23.4	30.6667	6.01667	47	75	11	24.25	31.75	7.33333	15	10	1	1	1	9.86722
15	91	21.4	30.3333	6.93333	15	120	10	22.8333	30.5	7.58333	20	5	1	1	1	0.129167
15	92	26.4833	33.4167	6.51667	7	25	4	NaN	NaN	NaN	NaN	NaN	NaN	1	0	NaN
15	93	27.65	34.3333	6.43333	105	15	2	NaN	NaN	NaN	NaN	NaN	NaN	1	0	NaN
15	94	23.2333	31.8333	7.43333	36	70	6	24.0833	32.5	8.25	20	10	1	1	1	2.48639
15	95	25.4	31.75	5.01667	43	80	4	NaN	NaN	NaN	NaN	NaN	NaN	1	0	NaN
15	96	22.7333	32.25	9.1	76	25	5	22.5833	32	9.41667	20	0	0	1	1	5.96445
15	97	23.0667	30.4167	6.85	67	30	5	23.3333	30.75	7.41667	20	0	0	1	1	3.27528
15	98	22.8167	31.1667	7.6	92	45	5	23.25	31	7.66667	15	5	1	1	1	1.06889
15	99	24.15	31.3333	6.43333	20	45	4	23.8333	31	7	20	10	1	1	1	2.62972
15	100	24.2333	31.25	6.43333	99	35	3	NaN	NaN	NaN	NaN	NaN	NaN	1	0	NaN
15	101	25.0667	34.25	7.85	19	80	6	NaN	NaN	NaN	NaN	NaN	NaN	1	0	NaN
15	102	26.8167	34.8333	7.51667	15	30	6	NaN	NaN	NaN	NaN	NaN	NaN	1	0	NaN
15	103	24.7333	32.8333	7.26667	9	50	5	24.5	33	8.33333	15	10	1	1	1	1.03194
15	104	23.4833	30.5	5.93333	15	65	9	23.3333	30	6.66667	20	0	0	1	1	3.58722
15	105	24.4	34.0833	8.51667	53	70	9	24.3333	33.75	9.16667	20	15	2	1	1	1.56417
15	106	23.0667	31.25	6.93333	51	75	8	NaN	NaN	NaN	NaN	NaN	NaN	1	0	NaN
15	107	24.8167	33.5833	7.76667	38	60	7	NaN	NaN	NaN	NaN	NaN	NaN	1	0	NaN
15	108	26.8167	34.4167	6.85	17	45	7	NaN	NaN	NaN	NaN	NaN	NaN	1	0	NaN
15	109	26.3167	33.75	7.01667	8	25	5	25.3333	34	8.5	20	10	1	1	1	0.293611
15	110	25.3167	33.5	7.51667	21	40	8	24.5	33.25	8.58333	120	10	1	1	1	0.742222
15	111	24.3167	33.6667	8.01667	34	80	9	23.3333	32.75	9.41667	20	0	1	1	1	1.93889
15	112	23.4	34.3333	8.01667	8	175	11	NaN	NaN	NaN	NaN	NaN	NaN	1	0	NaN
16	1	NaN	NaN	NaN	NaN	NaN	NaN	23.55	31	7.45	3	0	0	0	1	1.68917
16	2	24.15	31	6.85	6	0	0	24.25	31	6.75	15	0	0	1	1	0.333333
16	3	24.8167	32.4167	7.43333	10	10	1	24.6667	32.5	7.83333	10	0	0	1	1	5.67111
16	4	23.7333	31.9167	8.18333	5	0	0	NaN	NaN	NaN	NaN	NaN	NaN	1	0	NaN
16	5	25.7333	31.75	4.6	152	85	6	28.5	32	3.16667	30	20	5	1	1	2.505
16	6	22.65	32.75	10.1	7	0	0	22.6667	33	10.1667	10	10	1	1	1	3.51972
16	7	NaN	NaN	NaN	NaN	NaN	0	22.5833	31.5	8.75	5	10	1	0	1	0.188611
16	8	22.0667	31	8.85	11	5	1	22.5833	31	8.41667	5	0	0	1	1	3.54083
16	9	22.65	30.8333	8.1	5	5	1	23.0833	31	7.91667	5	0	0	1	1	0.563333
16	10	23.4833	31.0833	7.6	7	0	0	NaN	NaN	NaN	NaN	NaN	NaN	1	0	NaN
16	11	23.8167	31	7.18333	6	0	0	23.5833	31	7.41667	5	0	0	1	1	0.306944
16	12	25.7333	32.6667	6.01667	23	55	6	25.75	33	6.41667	15	50	5	1	1	8.94639
16	13	24.9	34.0833	8.68333	7	30	4	26.25	33	6.41667	15	20	4	1	1	1.70889
16	14	22.9	31.1667	8.26667	11	0	0	22.8333	31.5	8.66667	5	0	0	1	1	0.359722
16	15	23.7333	30.9167	7.18333	7	0	0	23.75	31	7.25	15	0	0	1	1	0.518056
16	16	24.15	31.0833	6.93333	6	0	0	24.0833	31.25	7.16667	5	0	0	1	1	3.93333
16	17	24.4	32.5	7.85	8	15	1	24.0833	32.5	8.41667	5	0	0	1	1	0.325
16	18	24.4833	33.1667	8.68333	8	0	0	24.5833	33.5	8.83333	5	5	1	1	1	0.873333
16	19	22.0667	32.1667	10.0167	19	5	1	22.1667	32	9.66667	10	10	1	1	1	4.04667
16	20	30.8167	32.25	1.01667	28	25	1	NaN	NaN	NaN	NaN	NaN	NaN	1	0	NaN
16	21	25.7333	32.6667	6.93333	8	0	0	25.5833	32.75	7	5	10	2	1	1	1.96722
16	22	22.9833	31.0833	8.1	33	0	0	NaN	NaN	NaN	NaN	NaN	NaN	1	0	NaN
16	23	24.7333	31.6667	6.76667	12	10	2	24.5833	32	7.41667	5	0	0	1	1	3.90111
16	24	24.3167	31.75	7.35	14	5	1	24.3333	32	7.66667	5	0	0	1	1	3.81556
16	25	24.65	31.0833	6.43333	7	0	0	24.3333	31.25	6.91667	5	0	0	1	1	0.148056
16	26	25.4833	30.9167	5.43333	10	0	0	25.5833	31	5.33333	5	5	2	1	1	5.01333
16	27	28.2333	34.8333	6.6	77	0	0	28.0833	35	6.91667	5	0	0	1	1	0.467222
16	28	23.9833	32.9167	8.93333	5	0	0	24.0833	33	8.91667	5	0	0	1	1	1.84222
16	29	22.5667	30.9167	8.26667	21	5	1	23.25	31	7.41667	45	20	1	1	1	3.69861
16	30	22.9833	31.0833	8.1	25	0	0	NaN	NaN	NaN	NaN	NaN	NaN	1	0	NaN
16	31	25.0667	32.75	7.6	3	5	1	25.3333	32.25	6.83333	20	5	2	1	1	6.55833
16	32	24.5667	32.1667	7.6	18	0	0	NaN	NaN	NaN	NaN	NaN	NaN	1	0	NaN
16	33	26.0667	34.8333	7.35	16	85	4	25.6667	33	7.33333	10	0	0	1	1	9.20611
16	34	23.4333	32.6667	9.23333	0	0	0	23.55	32.5	8.95	3	0	0	1	1	1.61194
16	35	23.15	31.75	8.51667	12	5	1	23.5	32	8.5	30	0	0	1	1	7.5175
16	36	24.0667	30.8333	6.76667	10	0	0	24.3333	31	6.66667	20	0	0	1	1	9.41305
16	37	23.5667	31.0833	7.51667	10	0	0	NaN	NaN	NaN	NaN	NaN	NaN	1	0	NaN
16	38	24.9833	31.9167	6.93333	17	0	0	NaN	NaN	NaN	NaN	NaN	NaN	1	0	NaN
16	39	27.9	31.4167	3.35	14	10	1	28.1667	31.5	3.16667	10	10	3	1	1	0.321667
16	40	27.4	32.1667	4.76667	8	0	0	NaN	NaN	NaN	NaN	NaN	NaN	1	0	NaN
16	41	28.2333	32.9167	4.43333	9	15	2	28.5833	33	4.16667	5	15	3	1	1	1.32278
16	42	25.8167	32.1667	6.18333	22	10	2	27.1667	32	4.83333	10	0	0	1	1	1.05361
16	43	23.9833	32.9167	8.76667	27	10	2	NaN	NaN	NaN	NaN	NaN	NaN	1	0	NaN
16	44	25.3167	31.3333	6.01667	7	0	0	NaN	NaN	NaN	NaN	NaN	NaN	1	0	NaN
16	45	26.15	32.8333	6.51667	41	10	2	25.5833	33	7.41667	5	0	0	1	1	0.541944
16	46	24.15	30.8333	6.6	10	5	1	24.25	31	6.75	15	0	0	1	1	0.384722
16	47	22.4	31.25	8.85	4	0	0	22.5	31.25	8.75	15	0	0	1	1	0.472222
16	48	23.65	31.1667	7.51667	8	0	0	23.6667	31.25	7.58333	10	0	0	1	1	0.635556
16	49	26.9	31.9167	5.01667	10	0	0	27.8333	32	3.66667	20	30	2	1	1	6.64778
16	50	25.7333	31.3333	5.35	6	15	1	26.5833	31	4.08333	5	20	2	1	1	1.33806
16	51	24.5667	32.9167	8.35	9	0	0	NaN	NaN	NaN	NaN	NaN	NaN	1	0	NaN
16	52	23.8167	32.8333	8.85	10	10	2	NaN	NaN	NaN	NaN	NaN	NaN	1	0	NaN
16	53	25.65	33.9167	8.1	15	10	1	NaN	NaN	NaN	NaN	NaN	NaN	1	0	NaN
16	54	26.8167	32	4.85	10	20	4	27.75	31	2.91667	15	20	3	1	1	4.30778
16	55	23.9	33.6667	9.18333	44	35	2	26.1667	32.75	6.58333	10	0	0	1	1	2.86972
16	56	22.9	32.1667	9.18333	21	5	1	NaN	NaN	NaN	NaN	NaN	NaN	1	0	NaN
16	57	21.8167	32.5833	10.6833	13	5	1	NaN	32	NaN	NaN	0	0	1	1	2.41417
16	58	22.65	32.0833	9.43333	21	0	0	NaN	NaN	NaN	NaN	NaN	NaN	1	0	NaN
16	59	23.0667	31.25	8.1	44	5	1	NaN	NaN	NaN	NaN	NaN	NaN	1	0	NaN
16	60	24.65	32.0833	7.35	27	5	1	NaN	NaN	NaN	NaN	NaN	NaN	1	0	NaN
16	61	24.15	31.8333	7.68333	15	0	0	24.5	32	7.33333	30	10	2	1	1	8.26195
16	62	23.65	32.75	9.1	13	0	0	24.0833	32.75	8.66667	5	0	0	1	1	0.283889
16	63	22.5667	31.8333	9.18333	8	5	1	NaN	NaN	NaN	NaN	NaN	NaN	1	0	NaN
16	64	23.5667	32.1667	8.6	7	0	0	NaN	NaN	NaN	NaN	NaN	NaN	1	0	NaN
16	65	23.2333	32.1667	8.76667	5	10	2	NaN	32.25	NaN	NaN	0	0	1	1	4.34639
16	66	24.65	31.4167	6.76667	13	0	0	NaN	NaN	NaN	NaN	NaN	NaN	1	0	NaN
16	67	25.15	35.5833	8.76667	15	100	2	NaN	NaN	NaN	NaN	NaN	NaN	1	0	NaN
16	68	23.7333	31.3333	6.85	28	45	5	NaN	NaN	NaN	NaN	NaN	NaN	1	0	NaN
16	69	22.3167	31.9167	9.1	7	30	3	NaN	NaN	NaN	NaN	NaN	NaN	1	0	NaN
16	70	23.15	31.1667	8.01667	9	0	0	NaN	NaN	NaN	NaN	NaN	NaN	1	0	NaN
16	71	22.9	30.5	7.6	183	0	0	NaN	NaN	NaN	NaN	NaN	NaN	1	0	NaN
16	72	21.8167	30.6667	8.1	23	45	2	NaN	NaN	NaN	NaN	NaN	NaN	1	0	NaN
16	73	23.65	31.5833	7.93333	6	0	0	NaN	NaN	NaN	NaN	NaN	NaN	1	0	NaN
16	74	26.3167	34.4167	8.1	7	0	0	26.5833	34.5	7.91667	5	0	0	1	1	0.507222
16	75	25.15	32.5833	7.43333	8	0	0	NaN	NaN	NaN	NaN	NaN	NaN	1	0	NaN
16	76	26.2333	33	6.76667	9	0	0	26.1667	33.25	7.08333	10	0	0	1	1	1.19722
16	77	23.7333	34	10.1833	4	5	1	NaN	NaN	NaN	NaN	NaN	NaN	1	0	NaN
16	78	21.9833	31	8.35	112	40	1	23.8333	31.25	7.41667	5	0	0	1	1	4.61722
16	79	23.9	31.8333	7.93333	109	0	0	NaN	NaN	NaN	NaN	NaN	NaN	1	0	NaN
16	80	23.65	30.3333	6.68333	6	0	0	NaN	NaN	NaN	NaN	NaN	NaN	1	0	NaN
16	81	25.8167	33.75	7.68333	14	15	2	NaN	NaN	NaN	NaN	NaN	NaN	1	0	NaN
16	82	26.9833	32.75	5.43333	10	20	2	NaN	NaN	NaN	NaN	NaN	NaN	1	0	NaN
16	83	26.65	35.8333	8.01667	10	70	2	NaN	NaN	NaN	NaN	NaN	NaN	1	0	NaN
16	84	25.7333	31.4167	5.6	16	5	1	NaN	NaN	NaN	NaN	NaN	NaN	1	0	NaN
16	85	21.9833	31.9167	7.85	10	125	5	24.8333	32	7.08333	5	5	1	1	1	3.825
16	86	24.5667	32.5833	7.35	6	40	2	NaN	NaN	NaN	NaN	NaN	NaN	1	0	NaN
16	87	23.9833	30.5	6.51667	13	0	0	NaN	NaN	NaN	NaN	NaN	NaN	1	0	NaN
16	88	23.9833	33.0833	9.1	5	0	0	NaN	NaN	NaN	NaN	NaN	NaN	1	0	NaN
16	89	24.3167	31.8333	7.51667	7	0	0	24.5833	32	7.41667	5	0	0	1	1	0.0991667
16	90	23.4	32.75	9.35	6	0	0	NaN	NaN	NaN	NaN	NaN	NaN	1	0	NaN
16	91	25.0667	32.5	7.18333	11	15	2	25.0833	32.75	7.66667	5	0	0	1	1	0.0166667
16	92	24.5667	32.1667	7.26667	9	20	2	24.5833	32.5	7.91667	5	0	0	1	1	0.715
16	93	23.15	35.1667	9.43333	13	155	4	NaN	NaN	NaN	NaN	NaN	NaN	1	0	NaN
16	94	23.15	31.25	7.68333	10	25	3	22.6667	31.5	8.83333	10	0	0	1	1	2.82528
16	95	23.4833	33.1667	9.68333	11	0	0	NaN	NaN	NaN	NaN	NaN	NaN	1	0	NaN
16	96	24.9	32.3333	7.43333	7	0	0	24.6667	32.5	7.83333	10	0	0	1	1	3.16806
16	97	23.7333	33.8333	9.43333	11	40	2	NaN	NaN	NaN	NaN	NaN	NaN	1	0	NaN
16	98	23.8167	31.75	7.26667	6	40	2	23.5833	32	8.08333	5	20	1	1	1	1.20583
16	99	23.5667	32.5	8.43333	16	30	1	23.5833	31.5	7.91667	5	0	0	1	1	3.82583
16	100	23.9833	31	7.01667	7	0	0	NaN	NaN	NaN	NaN	NaN	NaN	1	0	NaN
16	101	24.5667	31.9167	6.85	10	30	1	NaN	NaN	NaN	NaN	NaN	NaN	1	0	NaN
16	102	25.2333	34.4167	8.1	7	65	2	NaN	NaN	NaN	NaN	NaN	NaN	1	0	NaN
16	103	24.65	32.6667	7.85	9	10	2	NaN	NaN	NaN	NaN	NaN	NaN	1	0	NaN
16	104	25.3167	33.0833	7.68333	14	5	1	25.1667	33.25	8.08333	10	0	0	1	1	10.5872
16	105	21.5667	34.9167	10.35	11	180	2	NaN	NaN	NaN	NaN	NaN	NaN	1	0	NaN
16	106	23.65	30.75	7.01667	5	5	1	NaN	NaN	NaN	NaN	NaN	NaN	1	0	NaN
16	107	25.15	32.0833	6.51667	9	25	1	NaN	NaN	NaN	NaN	NaN	NaN	1	0	NaN
16	108	23.3167	30.5	7.1	7	5	1	NaN	NaN	NaN	NaN	NaN	NaN	1	0	NaN
16	109	25.3167	31.3333	5.93333	21	5	1	25.1667	32.25	7.08333	10	0	0	1	1	8.73889
16	110	23.5667	32.75	8.43333	7	45	3	NaN	NaN	NaN	NaN	NaN	NaN	1	0	NaN
16	111	25.65	32.6667	6.93333	9	5	1	NaN	NaN	NaN	NaN	NaN	NaN	1	0	NaN
16	112	23.8167	32.5	8.6	9	5	1	NaN	NaN	NaN	NaN	NaN	NaN	1	0	NaN
17	1	NaN	NaN	NaN	NaN	NaN	NaN	24.4167	33.25	8.76667	10	4	1	0	1	0.1075
17	2	26.9833	36.4167	9.35	47	5	1	26	34.75	8.75	0	0	0	1	1	5.16889
17	3	24.65	37.9167	12.9333	17	20	2	26.5833	37.5	10.4167	5	30	1	1	1	0.3525
17	4	20.4167	32.9167	11.9167	97	35	3	20.75	27	6	15	15	2	1	1	5.51667
17	5	24.3167	35.25	8.76667	7	130	8	24.6667	29.75	4.75	10	20	1	1	1	0.156944
17	6	23.3833	33.75	9.7	0	40	3	24.75	33.5	8.66667	15	5	1	1	1	0.422778
17	7	21.4833	35.1667	4.03333	31	579	5	26.8	29.5	2.68333	3	1	0	1	1	0.175556
17	8	28.5667	33.3333	3.6	11	70	3	29.0833	34	4.91667	5	0	0	1	1	0.741111
17	9	27.4167	37.5	8.83333	661	75	2	NaN	NaN	NaN	NaN	NaN	NaN	1	0	NaN
17	10	23.4833	36.5	12.6	35	25	4	23.75	35	11.0833	0	10	1	1	1	2.46694
17	11	26.4833	35.25	8.6	7	10	2	23.8333	36	11.9167	5	15	3	1	1	0.345556
17	12	21.4	35.9167	13.2667	53	75	4	22.0833	31	8.91667	5	0	0	1	1	0.191944
17	13	25.2333	34.5833	7.6	15	105	4	26.4167	31	4.58333	10	0	0	1	1	0.0166667
17	14	25.4833	35.8333	9.93333	11	25	5	26.4167	36.5	10.0833	10	0	0	1	1	2.37111
17	15	23.4	35.0833	10.2667	25	85	6	23.1667	35.75	12.3333	10	15	3	1	1	0.178611
17	16	20.1667	35.4167	10.1667	194	305	5	NaN	NaN	NaN	NaN	NaN	NaN	1	0	NaN
17	17	21	35.0833	13.9167	25	10	2	22	36	14	0	0	0	1	1	0.575
17	18	21.9	29.2333	7.08333	40	15	3	23	31.5	8.5	0	0	0	1	1	1.31111
17	19	26.6167	35.6667	4.96667	0	245	4	28	31.75	3.75	15	0	0	1	1	0.301667
17	20	23.0667	34.1667	10.85	16	15	3	23	37	14	0	0	0	1	1	0.0141667
17	21	23.2333	35.4167	11.2667	12	55	2	NaN	NaN	NaN	NaN	NaN	NaN	1	0	NaN
17	22	22.95	35.6	11.2333	0	85	5	23.1667	35.75	12.5833	10	0	0	1	1	3.28
17	23	23.9833	36.3333	11.35	16	60	8	24.4167	36.5	12.0833	10	0	0	1	1	0.604722
17	24	21.4833	35.6667	12.7667	47	85	7	23.0833	35.25	11.9167	5	15	1	1	1	1.46667
17	25	22.4833	32.4833	9.5	10	30	4	22.1667	34	11.5833	10	15	1	1	1	0.846389
17	26	23.4667	30.9333	6.13333	0	80	5	24.5	33.25	8.75	15	0	0	1	1	3.42778
17	27	26.3167	32.9167	6.1	7	30	2	26.9167	31	4.08333	10	0	0	1	1	0.21
17	28	24.4833	33.6	9.03333	30	5	1	25.25	37.25	12	0	0	0	1	1	4.075
17	29	19.0833	33.3833	11.3833	58	175	3	NaN	NaN	NaN	NaN	NaN	NaN	1	0	NaN
17	30	27.25	31.7	4.45	0	0	0	23.0833	35.75	12.25	5	25	2	1	1	0.0166667
17	31	25.1833	35.5833	9.9	0	30	2	26.4167	38.25	11.8333	10	0	0	1	1	1.12417
17	32	21.9	35.8333	13.6833	42	15	1	23.6667	35.25	11.3333	10	15	1	1	1	5.57639
17	33	25.7333	31.75	5.51667	3	30	1	NaN	NaN	NaN	NaN	NaN	NaN	1	0	NaN
17	34	23.4	34.9167	9.76667	3	105	3	25.0833	33.75	8.66667	20	0	0	1	1	0.500278
17	35	24.3167	29.4667	5.15	60	0	0	24.6667	30.5	5.83333	10	0	0	1	1	0.1475
17	36	22.15	34.5833	11.1833	66	75	4	NaN	NaN	NaN	NaN	NaN	NaN	1	0	NaN
17	37	21.4833	35	12.2667	30	75	3	23.6667	30	6.33333	10	0	0	1	1	0.0166667
17	38	20.1667	35.6667	14.25	105	75	4	22	29.75	7.75	0	0	0	1	1	0.0166667
17	39	22.65	30.25	6.93333	22	40	3	22.75	30.25	7.5	0	0	0	1	1	0.855
17	40	19.9167	33	12.0833	61	60	4	20	30	10	0	0	0	1	1	1.6675
17	41	21.3167	35.3333	10.1	97	235	9	NaN	NaN	NaN	NaN	NaN	NaN	1	0	NaN
17	42	19.75	31.25	11.3333	72	10	2	22.6667	31.5	8.83333	10	0	0	1	1	0.0166667
17	43	22.3167	32.85	9.03333	38	90	7	22.25	33	10.4167	15	20	3	1	1	9.86945
17	44	24.0667	31.5833	7.43333	10	5	1	23.4167	32.25	8.83333	10	0	0	1	1	1.73444
17	45	21.4833	33.4167	10.2667	9	100	4	22.1667	33.75	11.4167	10	10	2	1	1	1.27778
17	46	22.9	35.0833	9.25	9	176	5	NaN	NaN	NaN	NaN	NaN	NaN	1	0	NaN
17	47	21.5667	31.9167	9.35	78	60	2	21.75	32	9.5	15	45	2	1	1	2.35305
17	48	25.4	29.0833	3.68333	17	0	0	26.1667	29.5	3.25	10	5	1	1	1	0.0766667
17	49	23.2333	30.8333	6.93333	12	40	4	22.1667	29.5	7.25	10	5	1	1	1	2.98083
17	50	21	34.3333	12.5833	56	45	3	NaN	NaN	NaN	NaN	NaN	NaN	1	0	NaN
17	51	26.8167	35.5833	7.26667	10	90	3	28	31.5	3.5	0	0	0	1	1	5.48944
17	52	24.9833	33.1667	8.1	6	5	1	26.75	32.5	5.75	15	0	0	1	1	9.75083
17	53	21.7333	28.3333	2.1	29	270	5	25.75	33.25	7.5	0	0	0	1	1	3.07861
17	54	24.65	34.75	7.93333	17	130	2	24.9167	31.25	6.16667	10	10	1	1	1	1.3075
17	55	27.9	30.9167	3.01667	9	0	0	NaN	NaN	NaN	NaN	NaN	NaN	1	0	NaN
17	56	18.5833	32.25	13.5833	40	5	1	21.4167	32.5	11.0833	10	0	0	1	1	1.9075
17	57	23.9833	33.8333	8.85	49	60	5	21.5	32.5	11	0	0	0	1	1	2.96861
17	58	24.3167	34.75	10.1	9	20	3	NaN	NaN	NaN	NaN	NaN	NaN	1	0	NaN
17	59	21.9833	34.75	10.1833	13	155	5	NaN	NaN	NaN	NaN	NaN	NaN	1	0	NaN
17	60	27.2333	35.75	8.18333	18	20	4	NaN	NaN	NaN	NaN	NaN	NaN	1	0	NaN
17	61	25.7333	35.5	7.6	15	130	5	24.75	33	8.25	0	0	0	1	1	0.903889
17	62	28.3167	31.3333	2.93333	7	5	1	NaN	NaN	NaN	NaN	NaN	NaN	1	0	NaN
17	63	19.0833	35.5	14.0833	9	140	5	NaN	NaN	NaN	NaN	NaN	NaN	1	0	NaN
17	64	22.3167	27.9167	5.51667	18	5	1	NaN	NaN	NaN	NaN	NaN	NaN	1	0	NaN
17	65	22.0667	30.5833	7.68333	14	50	6	NaN	NaN	NaN	NaN	NaN	NaN	1	0	NaN
17	66	22.7333	33.75	8.76667	37	135	4	22	34.5	12.3333	15	10	2	1	1	0.0166667
17	67	19.75	33.4167	11.3333	15	140	4	NaN	NaN	NaN	NaN	NaN	NaN	1	0	NaN
17	68	16.25	32.3333	12.6667	246	205	4	NaN	NaN	NaN	NaN	NaN	NaN	1	0	NaN
17	69	21.0667	29.0833	7.85	140	10	2	NaN	NaN	NaN	NaN	NaN	NaN	1	0	NaN
17	70	21.15	27.75	5.68333	18	55	1	22.4167	31.25	8.83333	10	0	0	1	1	10.1933
17	71	19.8333	29	7.66667	155	90	3	NaN	NaN	NaN	NaN	NaN	NaN	1	0	NaN
17	72	22.9	35.75	10.1833	40	160	5	22.75	31.25	8.5	0	0	0	1	1	4.93778
17	73	25.3167	35.1667	4.93333	10	295	4	NaN	NaN	NaN	NaN	NaN	NaN	1	0	NaN
17	74	20	25.1667	4.91667	16	15	1	24.5833	28.5	3.91667	5	0	0	1	1	1.20389
17	75	21.65	34.0833	7.6	14	290	7	NaN	NaN	NaN	NaN	NaN	NaN	1	0	NaN
17	76	21.7333	30.9167	5.18333	222	240	3	NaN	NaN	NaN	NaN	NaN	NaN	1	0	NaN
17	77	19.1667	36.75	13.0833	375	270	4	NaN	NaN	NaN	NaN	NaN	NaN	1	0	NaN
17	78	22.65	32.1667	8.1	7	85	2	NaN	NaN	NaN	NaN	NaN	NaN	1	0	NaN
17	79	23.9833	31.8333	5.76667	20	125	4	NaN	NaN	NaN	NaN	NaN	NaN	1	0	NaN
17	80	20.9167	33.6667	9.41667	21	200	3	25	27	2	15	0	0	1	1	1.89278
17	81	24.5667	34.25	8.85	23	50	4	NaN	NaN	NaN	NaN	NaN	NaN	1	0	NaN
17	82	24.5667	35	8.18333	26	135	3	26.25	31	4.66667	0	5	1	1	1	4.4225
17	83	20.5833	35.25	9	10	340	5	23.3333	31	7.33333	5	20	1	1	1	0.0166667
17	84	24.7333	35	7.18333	19	185	6	NaN	NaN	NaN	NaN	NaN	NaN	1	0	NaN
17	85	21.65	29.0833	6.26667	291	70	3	NaN	NaN	NaN	NaN	NaN	NaN	1	0	NaN
17	86	21.8167	33.1667	7.93333	28	205	6	NaN	NaN	NaN	NaN	NaN	NaN	1	0	NaN
17	87	22.5667	31.9167	7.01667	26	140	3	NaN	NaN	NaN	NaN	NaN	NaN	1	0	NaN
17	88	22.2333	34.75	8.26667	23	255	5	NaN	NaN	NaN	NaN	NaN	NaN	1	0	NaN
17	89	24.3167	26.75	2.35	59	5	1	24.4167	27.5	2.75	10	20	1	1	1	1.35389
17	90	19.75	34.6667	11.0833	11	230	3	NaN	NaN	NaN	NaN	NaN	NaN	1	0	NaN
17	91	21.3167	26.25	4.93333	30	0	0	NaN	NaN	NaN	NaN	NaN	NaN	1	0	NaN
17	92	NaN	NaN	NaN	NaN	NaN	0	NaN	NaN	NaN	NaN	NaN	NaN	0	0	NaN
17	93	NaN	NaN	NaN	NaN	NaN	0	NaN	NaN	NaN	NaN	NaN	NaN	0	0	NaN
17	94	NaN	NaN	NaN	NaN	NaN	0	23.5833	31.5	7.91667	5	0	0	0	1	0.644444
17	95	NaN	NaN	NaN	NaN	NaN	0	23.5833	31.5	7.91667	5	0	0	0	1	1.74472
17	96	NaN	NaN	NaN	NaN	NaN	0	23.6667	33.5	9.83333	10	0	0	0	1	1.35694
17	97	NaN	NaN	NaN	NaN	NaN	0	21.9167	34	12.0833	10	0	0	0	1	1.66778
17	98	NaN	NaN	NaN	NaN	NaN	0	NaN	NaN	NaN	NaN	NaN	NaN	0	0	NaN
17	99	NaN	NaN	NaN	NaN	NaN	0	NaN	NaN	NaN	NaN	NaN	NaN	0	0	NaN
17	100	NaN	NaN	NaN	NaN	NaN	0	NaN	NaN	NaN	NaN	NaN	NaN	0	0	NaN
17	101	NaN	NaN	NaN	NaN	NaN	0	NaN	NaN	NaN	NaN	NaN	NaN	0	0	NaN
17	102	NaN	NaN	NaN	NaN	NaN	0	22.5	31.25	8.25	0	30	3	0	1	3.31583
17	103	NaN	NaN	NaN	NaN	NaN	0	23.0833	30.75	7.66667	5	0	0	0	1	1.19556
17	104	NaN	NaN	NaN	NaN	NaN	0	20.9167	30.5	9.58333	10	0	0	0	1	7.66778
17	105	NaN	NaN	NaN	NaN	NaN	0	24.3333	31	6.66667	5	0	0	0	1	5.95028
17	106	NaN	NaN	NaN	NaN	NaN	0	NaN	NaN	NaN	NaN	NaN	NaN	0	0	NaN
17	107	NaN	NaN	NaN	NaN	NaN	0	NaN	NaN	NaN	NaN	NaN	NaN	0	0	NaN
17	108	NaN	NaN	NaN	NaN	NaN	0	NaN	NaN	NaN	NaN	NaN	NaN	0	0	NaN
17	109	NaN	NaN	NaN	NaN	NaN	0	NaN	NaN	NaN	NaN	NaN	NaN	0	0	NaN
17	110	NaN	NaN	NaN	NaN	NaN	0	26.0833	31.5	5.41667	5	0	0	0	1	2.58055
17	111	NaN	NaN	NaN	NaN	NaN	0	NaN	NaN	NaN	NaN	NaN	NaN	0	0	NaN
17	112	NaN	NaN	NaN	NaN	NaN	0	NaN	NaN	NaN	NaN	NaN	NaN	0	0	NaN
18	1	22.9833	30.8333	6.43333	22	85	8	23.25	31	7.41667	30	20	3	1	1	0.413889
18	2	23.4833	31.4167	7.1	9	50	7	23.4167	31.75	8.3	10	2	1	1	1	0.257222
18	3	23.15	31.5	6.68333	13	100	7	23.3333	31.5	8.05	5	7	2	1	1	0.395833
18	4	23.15	31.8333	7.76667	21	55	7	23.5833	32	8.16667	5	15	2	1	1	0.0166667
18	5	22.9833	30.75	5.51667	9	135	11	23.0333	31.25	8.16667	2	3	1	1	1	0.239722
18	6	23.15	30.5833	6.6	18	50	6	23.9167	31	7.05	40	2	1	1	1	0.729167
18	7	25.7333	31.4167	5.68333	7	0	0	26.2667	31.5	5.23333	1	0	0	1	1	0.506667
18	8	23.3167	30.8333	6.85	21	40	5	23.9167	31	7.08333	10	0	0	1	1	0.221667
18	9	27.3167	30.5	2.93333	18	15	3	27.25	30.75	3.5	0	0	0	1	1	0.820278
18	10	26.3167	32.5833	6.18333	13	5	1	26.75	32.75	6	0	0	0	1	1	0.123333
18	11	24.65	32.0833	6.85	17	35	2	24.2833	32.25	7.96667	2	0	0	1	1	2.06583
18	12	23.0667	30.8333	7.1	8	40	5	22.7833	31	8.18333	2	2	1	1	1	0.928333
18	13	22.9833	30.8333	6.26667	25	95	9	23.0333	31	7.9	2	4	1	1	1	0.86
18	14	22.8167	31.6667	7.93333	11	55	5	22.8167	32	9.13333	4	3	1	1	1	0.379445
18	15	23.2333	30.8333	5.76667	13	110	4	23.05	31	7.88333	3	4	2	1	1	1.0525
18	16	22.8167	30.5	5.93333	16	105	5	23.8333	31	7.08333	20	5	1	1	1	0.620278
18	17	21.9833	32.5833	9.35	155	75	8	22.3	32.75	10.4	3	3	1	1	1	0.0247222
18	18	26.65	34.0833	5.01667	29	145	8	26.4167	31.5	5.03333	10	3	1	1	1	0.460278
18	19	21.4833	30.6667	6.1	119	185	11	21.75	31.5	9.68333	15	4	2	1	1	0.195
18	20	NaN	NaN	NaN	NaN	NaN	0	25.7667	30.25	4.48333	1	0	0	0	1	0.438333
18	21	NaN	NaN	NaN	NaN	NaN	0	21.8333	32.25	10.3667	5	3	1	0	1	0.265833
18	22	22.8167	30.75	6.26667	5	100	6	23.0333	31	7.91667	2	3	2	1	1	0.5175
18	23	22.7333	31.8333	7.35	12	105	6	23.05	32.75	9.7	3	0	0	1	1	2.02556
18	24	22.5667	32.1667	6.6	29	180	9	22.55	32.5	9.88333	3	4	2	1	1	1.11278
18	25	22.5667	32.4167	7.68333	15	130	12	23.05	31.5	8.38333	3	4	2	1	1	0.261389
18	26	22.8167	31	5.51667	11	160	11	23.0333	31	7.91667	2	3	1	1	1	0.504167
18	27	22.4	31.6667	7.1	31	130	8	22	32	9.95	15	3	1	1	1	0.116389
18	28	23.3167	31.0833	6.93333	52	50	6	23.55	31.25	7.7	3	0	0	1	1	0.678889
18	29	22.65	30.5833	6.93333	11	60	5	22.5333	30.75	8.21667	2	0	0	1	1	0.359722
18	30	21.5667	30.6667	6.76667	14	140	7	23.3333	30.75	7.36667	5	3	2	1	1	0.451389
18	31	25.8167	32	5.76667	9	25	2	26.0167	32.25	6.23333	1	0	0	1	1	0.130833
18	32	22.15	31.4167	8.68333	173	35	3	22.2833	32	9.7	2	1	1	1	1	0.3
18	33	20.5833	30.4167	6.41667	16	205	8	23.2833	31	7.71667	2	0	0	1	1	0.211944
18	34	23.15	30.6667	6.43333	9	65	8	23.0167	31	7.95	1	2	1	1	1	0.406667
18	35	22.8167	31.4167	7.01667	2	95	12	22.5333	32	9.45	2	1	1	1	1	0.398889
18	36	24.15	30.75	6.6	8	0	0	24	31	7	0	0	0	1	1	0.9425
18	37	23.0667	30.8333	6.35	14	85	4	23.05	31	7.88333	3	4	3	1	1	0.23
18	38	22.9833	31.25	7.93333	14	20	2	23.0833	31.25	8.16667	5	0	0	1	1	0.204444
18	39	25.0667	32.4167	6.43333	8	55	3	24.0333	32.5	8.41667	2	3	2	1	1	0.353889
18	40	21.8167	30.75	6.18333	6	165	10	21.5333	31	9.43333	2	2	1	1	1	0.0166667
18	41	22.3167	30.75	7.01667	47	85	6	22.05	31	8.86667	3	5	2	1	1	0.620833
18	42	23.8167	31.4167	7.1	10	30	4	23.3	31.75	8.41667	3	2	1	1	1	0.301667
18	43	26.65	32.3333	5.68333	14	0	0	26.55	32.75	6.2	3	0	0	1	1	1.85583
18	44	22.0667	32	7.68333	14	135	8	22.05	32	9.81667	3	8	3	1	1	0.566389
18	45	23.5667	31.8333	6.18333	11	125	8	22.2833	32	9.66667	2	3	1	1	1	1.21028
18	46	21.5667	31.25	4.93333	59	285	8	25.0333	31.5	6.43333	2	2	1	1	1	3.22444
18	47	24.0667	31.6667	5.35	9	135	9	24.0333	32	7.91667	2	3	1	1	1	0.420278
18	48	22.3167	30.8333	6.76667	46	105	5	22.5333	31	8.43333	2	2	1	1	1	0.2
18	49	23.9	31.5833	7.18333	27	30	6	23.5333	31.75	8.16667	2	3	1	1	1	0.420556
18	50	23.4833	30.75	6.93333	15	20	4	23.55	31	7.41667	3	2	1	1	1	0.257778
18	51	23.0667	35.5	9.18333	35	195	9	23.3333	31	7.63333	5	2	1	1	1	0.259444
18	52	24.9833	31.1667	5.93333	14	15	3	25.3	31.5	6.11667	3	5	2	1	1	0.303333
18	53	22.9	30.75	6.51667	20	80	9	23.05	31	7.9	3	3	1	1	1	0.323611
18	54	22.65	30.75	6.93333	23	70	6	22.55	31	8.41667	3	2	1	1	1	0.241389
18	55	23.0667	30.6667	5.51667	12	125	8	23.0833	31	7.83333	5	5	2	1	1	0.21
18	56	22.8167	31	6.51667	35	100	8	22.55	31.25	8.65	3	3	1	1	1	0.490833
18	57	23.0667	30.5	7.01667	48	25	4	22.55	30.75	8.15	3	3	1	1	1	0.1175
18	58	23.4	31.9167	6.85	25	100	8	23.3	32	8.65	3	3	1	1	1	0.431667
18	59	22.4833	32	7.01667	122	150	8	23.3	32.25	8.9	3	3	1	1	1	0.246111
18	60	21.2333	31.0833	6.35	65	210	12	22.5667	32	9.35	4	5	2	1	1	0.0227778
18	61	24.8167	31.3333	4.35	4	130	9	25.0333	31.5	6.41667	2	3	2	1	1	0.549167
18	62	22.65	32.0833	6.76667	8	160	6	NaN	NaN	NaN	NaN	NaN	NaN	1	0	NaN
18	63	24.3167	31	4.85	8	110	5	23.5167	31.5	7.98333	1	0	0	1	1	0.1675
18	64	21.9	31.9167	7.18333	69	170	8	23.3	32	8.68333	3	1	1	1	1	3.7475
18	65	24.7333	32.6667	5.85	14	125	9	24.5333	33	8.46667	2	0	0	1	1	0.466389
18	66	26.15	31	4.01667	40	50	9	26.05	31.25	5.2	3	0	0	1	1	3.09917
18	67	25.0667	33.25	6.76667	13	85	7	24.55	33.5	8.95	3	0	0	1	1	0.508611
18	68	25.0667	32.6667	6.26667	43	80	6	22.3	33.75	11.45	3	0	0	1	1	0.0166667
18	69	24.7333	31.8333	4.93333	1	130	7	NaN	NaN	NaN	NaN	NaN	NaN	1	0	NaN
18	70	19.9833	34.9167	14.7667	9	10	2	NaN	NaN	NaN	NaN	NaN	NaN	1	0	NaN
18	71	22.2333	33.5833	10.7667	236	35	6	NaN	NaN	NaN	NaN	NaN	NaN	1	0	NaN
18	72	23.9833	30.9167	5.01667	28	115	6	23.5333	31.25	7.71667	2	0	0	1	1	0.306944
18	73	23.5667	30.8333	5.68333	16	95	9	23.7833	31.5	7.61667	2	6	2	1	1	0.235
18	74	25.7333	31.8333	5.85	9	15	3	NaN	NaN	NaN	NaN	NaN	NaN	1	0	NaN
18	75	24.2333	31	6.35	6	25	2	24.0333	31.5	7.38333	2	5	1	1	1	0.0547222
18	76	23.3167	31.5	6.01667	15	130	5	23.05	32	8.9	3	3	1	1	1	0.809722
18	77	20.8333	31.3333	5.83333	19	280	7	23.05	31.5	8.4	3	3	1	1	1	3.26667
18	78	22.4	31.6667	5.1	181	250	11	22.5333	32.25	9.63333	2	5	3	1	1	1.945
18	79	23.7333	32.5	6.93333	24	110	6	23.7667	33	9.2	1	2	0	1	1	0.772778
18	80	28.4	35.3333	4.85	8	125	6	NaN	NaN	NaN	NaN	NaN	NaN	1	0	NaN
18	81	27.5667	32.0833	4.01667	3	30	5	27.75	32.5	4.75	0	0	0	1	1	0.0108333
18	82	24.15	32.4167	7.26667	4	60	7	24	32.75	8.75	0	0	0	1	1	1.85
18	83	24.0667	31.5833	6.76667	5	45	4	24	32	8	0	0	0	1	1	0.0452778
18	84	24.2333	32.5	6.1	14	130	10	24	32.75	8.75	0	0	0	1	1	0.0797222
18	85	22.9	32.25	6.6	5	165	10	23.0333	32.75	9.56667	2	9	4	1	1	0.850278
18	86	26.9833	32.3333	5.35	11	0	0	27	33	5.95	0	3	1	1	1	4.07555
18	87	21.0667	32	8.68333	54	135	7	22.3	32.25	9.9	3	3	1	1	1	0.247222
18	88	21.15	32.0833	5.68333	16	315	10	21.0333	32.25	11.05	2	10	7	1	1	0.727222
18	89	21.9	31	5.35	13	225	9	21.55	31.5	9.88333	3	4	2	1	1	0.0475
18	90	22.9	31.3333	4.68333	9	225	6	23.0333	31.75	8.61667	2	6	2	1	1	0.406667
18	91	24.3167	31.75	5.43333	8	120	7	24.05	32	7.86667	3	5	2	1	1	0.438055
18	92	22.5667	31.3333	6.6	42	130	9	22.5333	31.5	8.88333	2	5	2	1	1	0.525
18	93	24.9833	30.25	5.26667	7	0	0	25	31	6	0	0	0	1	1	0.492222
18	94	27.4	33.8333	6.01667	12	25	3	NaN	NaN	NaN	NaN	NaN	NaN	1	0	NaN
18	95	25.2333	32.5833	6.26667	116	65	3	23	32.25	9.2	30	3	1	1	1	2.05083
18	96	22.3167	33.0333	8.43333	61	137	1	NaN	NaN	NaN	NaN	NaN	NaN	1	0	NaN
18	97	19.5333	35.5	8.66667	0	438	1	21	31	9.95	0	3	3	1	1	5.31306
18	98	23.4833	31.6667	7.93333	10	15	1	22.5333	31.5	8.96667	2	0	0	1	1	0.194444
18	99	23.4	32.0833	8.01667	11	40	5	22.55	31.75	9.2	3	0	0	1	1	0.425556
18	100	23.4833	32.1667	8.26667	17	25	4	22.55	31.75	9.16667	3	2	1	1	1	0.366389
18	101	21.9	32.0833	8.76667	89	85	6	22.2833	31.75	9.4	2	4	2	1	1	0.3625
18	102	23.8167	33.1667	8.85	11	30	5	23.05	33	9.9	3	3	1	1	1	0.251111
18	103	22.9833	31.75	7.18333	47	95	8	21.8333	31.5	9.58333	20	5	1	1	1	0.597222
18	104	23.7333	31.8333	7.85	14	15	2	23.05	31.25	8.16667	3	2	1	1	1	0.457222
18	105	24.5667	31.6667	6.51667	25	35	3	23.7833	31.25	7.41667	2	3	1	1	1	1.08583
18	106	24.2333	31.0833	6.35	12	30	3	23.3	31.5	8.16667	3	2	1	1	1	0.370555
18	107	27.15	31.6667	4.43333	8	5	1	26.5	31.25	4.75	0	0	0	1	1	0.755833
18	108	22.5667	32.1667	7.93333	99	100	4	22.55	32.5	9.9	3	3	1	1	1	0.564444
18	109	22.9	30.8333	6.85	19	65	10	22.8333	31	8.13333	5	2	1	1	1	0.606111
18	110	21.2333	31.25	6.76667	15	195	12	22.55	31.5	8.91667	3	2	1	1	1	0.525
18	111	23.0667	31.0833	6.93333	14	65	10	23.05	31.5	8.36667	3	5	2	1	1	0.213333
18	112	23.0667	30.1667	6.6	9	30	4	23.05	31	7.9	3	3	1	1	1	0.763889
19	1	NaN	NaN	NaN	NaN	NaN	NaN	23.9167	33	8.75	10	20	4	0	1	0.593889
19	2	22.4833	31.9167	7.51667	36	115	7	25.3333	31.75	6.38333	5	2	1	1	1	0.246389
19	3	24.9833	32.5	7.51667	11	0	0	25.25	32.5	7.08333	15	10	2	1	1	0.0588889
19	4	21.8167	32.75	7.76667	29	190	4	25.1667	32.75	7.55	10	2	1	1	1	0.507778
19	5	29.0667	32.25	3.1	10	5	1	29.1667	31.25	2.08333	10	0	0	1	1	0.181111
19	6	21.5667	33.6667	8.26667	10	230	3	25.5833	33.5	7.91667	5	0	0	1	1	0.295
19	7	25.4	34.25	8.26667	12	35	5	25.6667	34	8	10	20	1	1	1	0.348333
19	8	24.3167	33.9167	9.18333	14	25	2	24.9167	33.5	8.25	10	20	2	1	1	0.415833
19	9	24.7333	32.8333	7.6	27	30	3	24.6667	32.5	7.66667	10	10	2	1	1	0.479722
19	10	26.15	32.5	6.18333	24	10	2	25.6667	32	5.83333	10	30	7	1	1	2.98944
19	11	28.15	34.3333	5.1	7	65	4	28.4167	32	3.58333	10	0	0	1	1	0.159167
19	12	23.7333	31.6667	7.1	8	50	3	24.0833	30	5.41667	20	30	4	1	1	1.82444
19	13	26.2333	32	5.51667	10	15	3	27	32	4.66667	30	20	4	1	1	3.89167
19	14	23.5667	32.8333	9.18333	11	5	1	24.0833	32.75	7.91667	5	45	2	1	1	0.113611
19	15	24.4833	31.1667	6.68333	19	0	0	24.5833	31.25	6.36667	20	18	3	1	1	1.92444
19	16	26.3167	31.75	5.26667	15	10	2	26.5167	31.75	5.23333	1	0	0	1	1	0.371945
19	17	24.9833	33.5167	5.78333	17	165	3	24.4167	31	6.58333	10	0	0	1	1	0.936389
19	18	24.4833	30.6667	6.01667	9	10	2	24.1667	30.75	6.58333	10	0	0	1	1	1.9525
19	19	22.8167	31.9167	8.76667	6	20	4	23.0833	32	8.75	5	10	1	1	1	0.0636111
19	20	24.0667	28.75	4.68333	10	0	0	24.05	28.75	4.7	3	0	0	1	1	1.02472
19	21	23.3167	34.6667	11.0167	13	20	2	23.4167	34.75	10.9167	10	25	4	1	1	0.758611
19	22	24.4833	33.0833	8.6	15	0	0	25.4167	33	7.33333	10	15	2	1	1	0.247778
19	23	25.8167	33.0833	7.18333	13	5	1	25.3333	33.25	7.83333	5	5	2	1	1	0.178889
19	24	23.9	32.9167	8.93333	11	5	1	24.0833	33	8.75	5	10	1	1	1	0.224444
19	25	24.9833	33.6667	8.35	10	20	3	25.0833	33.75	8.33333	5	20	3	1	1	1.47972
19	26	30.3167	36.3333	6.01667	9	0	0	30.0833	36	5.75	5	10	1	1	1	1.09833
19	27	24.9	32.4167	7.43333	5	5	1	25.5	32.25	6.41667	30	20	2	1	1	0.407778
19	28	24.8167	31.75	6.6	20	20	1	24.8333	32	6.66667	20	30	2	1	1	0.0166667
19	29	26.5667	30.75	4.18333	76	0	0	26.8333	31	4.16667	5	0	0	1	1	0.0169444
19	30	25.65	32.1667	6.35	7	10	2	25.6667	32	6.33333	10	0	0	1	1	1.36139
19	31	25.8167	33.5833	7.68333	11	5	1	25.6667	33.75	7.58333	10	30	3	1	1	0.615833
[truncated: 1,308 more rows]

## Sheet: Sheet1
key:
units
h = hours
min = minutes
# = number of awakenings
bool = logical boolean
abbrev.
Act = Actigraphy (data source)
Log = Sleep log Diary (data source)
SON = sleep onset time (variable)
SOFF = sleep offset time (variable)
TST = total sleep time (variable)
SOL = sleep onset latency (variable)
WASO = wake after sleep onset (variable)
NNA = number of nightly awakenings
is*Valid = logical value for whether data is available (e.g. is not available due to non-compliance)
TimeDelay = the time between self reported SOFF and time stamp for submitting sleep log diary online
other
NaN = missing data (due to non compliance)
subID = unique id number of subject
day = day number since start of study (up to 112 max)
notes
Values for SON and SOFF represent sleep onset and offset relative to midnight the day before…
so SON = 24.5h means that sleep onset was 12:30am, and…
SON = 22.0h means that sleep onset was 10:00pm.
SOFF = 32.25h means that sleep offset was 08:15am
Due to circularity of time of day, this just makes analysis easier for agreement comparisons
